# Supplementary material for: Identifying miRNA-mRNA Networks Associated With COPD Phenotypes
Source: Front Genet. 2021 Oct 28;12:748356. doi: 10.3389/fgene.2021.748356 (PMC8581181; doi:10.3389/fgene.2021.748356)
Supplement: Supplementary file 1 [file DataSheet2.zip]

Archive with 26 entries (25 files):
- COPDSmCCNet_codes/
- __MACOSX/._COPDSmCCNet_codes
- COPDSmCCNet_codes/step5_module_summary_emphy.R
- __MACOSX/COPDSmCCNet_codes/._step5_module_summary_emphy.R
- COPDSmCCNet_codes/step2_emphe_copdCV_Cav_Partialadjusted.R
- __MACOSX/COPDSmCCNet_codes/._step2_emphe_copdCV_Cav_Partialadjusted.R
- COPDSmCCNet_codes/.DS_Store
- __MACOSX/COPDSmCCNet_codes/._.DS_Store
- COPDSmCCNet_codes/Step1_Preprocess_mRNA_miRNA_overlapping_emphe.Rmd
- __MACOSX/COPDSmCCNet_codes/._Step1_Preprocess_mRNA_miRNA_overlapping_emphe.Rmd
- COPDSmCCNet_codes/step4_runSCCAfromCVcopdcat_emphy_partialadjusted.R
- __MACOSX/COPDSmCCNet_codes/._step4_runSCCAfromCVcopdcat_emphy_partialadjusted.R
- COPDSmCCNet_codes/Step6_EdgeCut_Decision_Parameter_Plots_emphysema.R
- __MACOSX/COPDSmCCNet_codes/._Step6_EdgeCut_Decision_Parameter_Plots_emphysema.R
- COPDSmCCNet_codes/PMAmodified.R
- __MACOSX/COPDSmCCNet_codes/._PMAmodified.R
- COPDSmCCNet_codes/HeritSCCASource.R
- __MACOSX/COPDSmCCNet_codes/._HeritSCCASource.R
- COPDSmCCNet_codes/Step0_Preprocess_miRNA.Rmd
- __MACOSX/COPDSmCCNet_codes/._Step0_Preprocess_miRNA.Rmd
- COPDSmCCNet_codes/readme.txt
- __MACOSX/COPDSmCCNet_codes/._readme.txt
- COPDSmCCNet_codes/SCCAdiagTools_naomit.R
- __MACOSX/COPDSmCCNet_codes/._SCCAdiagTools_naomit.R
- COPDSmCCNet_codes/Step3_bf_emphy_copdLocalCV_com_Cav_partialadjusted.R
- __MACOSX/COPDSmCCNet_codes/._Step3_bf_emphy_copdLocalCV_com_Cav_partialadjusted.R
