# Supplementary material for: Identifying miRNA-mRNA Networks Associated With COPD Phenotypes
Source: Front Genet. 2021 Oct 28;12:748356. doi: 10.3389/fgene.2021.748356 (PMC8581181; doi:10.3389/fgene.2021.748356)
Supplement: Supplementary file 1 [file DataSheet2.zip › COPDSmCCNet_codes/step5_module_summary_emphy.R]

rm(list = ls())

#
miRNA_genes_val201 <- read.csv("~/Dropbox/COPDsmCCA/blockfreeze_emphy/multiMIR_validation/miRNA_genes_201CheckMultimir_val.csv", header = TRUE,
    stringsAsFactors = FALSE)
miRNA_genes_val202 <- read.csv("~/Dropbox/COPDsmCCA/blockfreeze_emphy/multiMIR_validation/miRNA_genes_202CheckMultimir_val.csv", header = TRUE,
    stringsAsFactors = FALSE)
miRNA_genes_val203 <- read.csv("~/Dropbox/COPDsmCCA/blockfreeze_emphy/multiMIR_validation/miRNA_genes_203CheckMultimir_val.csv", header = TRUE,
    stringsAsFactors = FALSE)
miRNA_genes_val204 <- read.csv("~/Dropbox/COPDsmCCA/blockfreeze_emphy/multiMIR_validation/miRNA_genes_204CheckMultimir_val.csv", header = TRUE,
    stringsAsFactors = FALSE)
miRNA_genes_val205 <- read.csv("~/Dropbox/COPDsmCCA/blockfreeze_emphy/multiMIR_validation/miRNA_genes_205CheckMultimir_val.csv", header = TRUE,
    stringsAsFactors = FALSE)
miRNA_genes_val206 <- read.csv("~/Dropbox/COPDsmCCA/blockfreeze_emphy/multiMIR_validation/miRNA_genes_206CheckMultimir_val.csv", header = TRUE,
    stringsAsFactors = FALSE)
miRNA_genes_val207 <- read.csv("~/Dropbox/COPDsmCCA/blockfreeze_emphy/multiMIR_validation/miRNA_genes_207CheckMultimir_val.csv", header = TRUE,
    stringsAsFactors = FALSE)
miRNA_genes_val208 <- read.csv("~/Dropbox/COPDsmCCA/blockfreeze_emphy/multiMIR_validation/miRNA_genes_208CheckMultimir_val.csv", header = TRUE,
    stringsAsFactors = FALSE)
miRNA_genes_val209 <- read.csv("~/Dropbox/COPDsmCCA/blockfreeze_emphy/multiMIR_validation/miRNA_genes_209CheckMultimir_val.csv", header = TRUE,
    stringsAsFactors = FALSE)
miRNA_genes_val210 <- read.csv("~/Dropbox/COPDsmCCA/blockfreeze_emphy/multiMIR_validation/miRNA_genes_210CheckMultimir_val.csv", header = TRUE,
    stringsAsFactors = FALSE)

#
miRNA_genes_val <- rbind(miRNA_genes_val201, miRNA_genes_val202, miRNA_genes_val203, miRNA_genes_val204, miRNA_genes_val205, miRNA_genes_val206,
    miRNA_genes_val207, miRNA_genes_val208, miRNA_genes_val209)
miRNA_genes_val <- miRNA_genes_val[, c(3, 4)]
miRNA_genes_val <- unique(miRNA_genes_val)
head(miRNA_genes_val)
miRNA_genes_val$miR_gene <- paste0(miRNA_genes_val$mature_mirna_id, miRNA_genes_val$target_symbol)
dim(miRNA_genes_val)


miRNA_genes_pred201 <- read.csv("~/Dropbox/COPDsmCCA/blockfreeze_emphy/multiMIR_validation/miRNA_genes_201CheckMultimir_pred.csv", header = TRUE,
    stringsAsFactors = FALSE)
miRNA_genes_pred202 <- read.csv("~/Dropbox/COPDsmCCA/blockfreeze_emphy/multiMIR_validation/miRNA_genes_202CheckMultimir_pred.csv", header = TRUE,
    stringsAsFactors = FALSE)
miRNA_genes_pred203 <- read.csv("~/Dropbox/COPDsmCCA/blockfreeze_emphy/multiMIR_validation/miRNA_genes_203CheckMultimir_pred.csv", header = TRUE,
    stringsAsFactors = FALSE)
miRNA_genes_pred204 <- read.csv("~/Dropbox/COPDsmCCA/blockfreeze_emphy/multiMIR_validation/miRNA_genes_204CheckMultimir_pred.csv", header = TRUE,
    stringsAsFactors = FALSE)
miRNA_genes_pred205 <- read.csv("~/Dropbox/COPDsmCCA/blockfreeze_emphy/multiMIR_validation/miRNA_genes_205CheckMultimir_pred.csv", header = TRUE,
    stringsAsFactors = FALSE)
miRNA_genes_pred206 <- read.csv("~/Dropbox/COPDsmCCA/blockfreeze_emphy/multiMIR_validation/miRNA_genes_206CheckMultimir_pred.csv", header = TRUE,
    stringsAsFactors = FALSE)
miRNA_genes_pred207 <- read.csv("~/Dropbox/COPDsmCCA/blockfreeze_emphy/multiMIR_validation/miRNA_genes_207CheckMultimir_pred.csv", header = TRUE,
    stringsAsFactors = FALSE)
miRNA_genes_pred208 <- read.csv("~/Dropbox/COPDsmCCA/blockfreeze_emphy/multiMIR_validation/miRNA_genes_208CheckMultimir_pred.csv", header = TRUE,
    stringsAsFactors = FALSE)
miRNA_genes_pred209 <- read.csv("~/Dropbox/COPDsmCCA/blockfreeze_emphy/multiMIR_validation/miRNA_genes_209CheckMultimir_pred.csv", header = TRUE,
    stringsAsFactors = FALSE)
miRNA_genes_pred210 <- read.csv("~/Dropbox/COPDsmCCA/blockfreeze_emphy/multiMIR_validation/miRNA_genes_210CheckMultimir_pred.csv", header = TRUE,
    stringsAsFactors = FALSE)
#
miRNA_genes_pred <- rbind(miRNA_genes_pred201, miRNA_genes_pred202, miRNA_genes_pred203, miRNA_genes_pred204, miRNA_genes_pred205, miRNA_genes_pred206,
    miRNA_genes_pred207, miRNA_genes_pred208, miRNA_genes_pred209)
miRNA_genes_pred <- miRNA_genes_pred[, c(3, 4)]
miRNA_genes_pred <- unique(miRNA_genes_pred)
head(miRNA_genes_pred)
miRNA_genes_pred$miR_gene <- paste0(miRNA_genes_pred$mature_mirna_id, miRNA_genes_pred$target_symbol)
dim(miRNA_genes_pred)


mirList_all <- read.csv("~/Dropbox/COPD_SCCA/miRNA_lib.csv", header = TRUE, stringsAsFactors = FALSE)[, 2]
mirList_FEV1 <- read.csv("~/Dropbox/COPD_SCCA/FEV1_miRNA_lib.csv", header = TRUE, stringsAsFactors = FALSE)[, 2]
mirList_Emphy <- read.csv("~/Dropbox/COPD_SCCA/Emphysema_miRNA_lib.csv", header = TRUE, stringsAsFactors = FALSE)[, 2]
mirList_COPD <- read.csv("~/Dropbox/COPD_SCCA/COPD_miRNA_lib.csv", header = TRUE, stringsAsFactors = FALSE)[, 2]

mirList_COPD_updated <- read.csv("~/Dropbox/COPD_SCCA/miRNA_COPD_updated.csv", header = TRUE, stringsAsFactors = FALSE)[, 2]
#
mirList_all_updated <- read.csv("~/Dropbox/COPD_SCCA/mirList_all_updated_raw.csv", header = TRUE, stringsAsFactors = FALSE)[, 2]
mirList_all_updated <- sort(unique(c(mirList_all, mirList_all_updated)))
mirList_all_updated

mirList_all <- mirList_all_updated


library(tableone)
library(rlist)
library(WGCNA)
library(reshape2)
library(ggplot2)
library(gridExtra)
library(multiMiR)
library(openxlsx)


# function to summarize the trimmed or untrimmed modules
module_summary <- function(Dir, EdgeCut = 0) {
    # load(Sys.glob(paste0(Dir, '*.Rdata')[1])) phenoDir <- paste0(Dir, '4foldCVpctEmph/') sccaFs <- paste0(phenoDir, 'Results/*.Rdata')
    sapply(Sys.glob(paste0(Dir, "*.Rdata")), load, .GlobalEnv)
    p1 <- ncol(X1)
    p2 <- ncol(X2)
    Y.pheno <- Y.pheno[rownames(X1), ]

    ############################################################# Number of modules after edge threshold
    EdgeCut <- EdgeCut
    trimmed_mirGeneModule <- list()
    for (i in 1:length(mirGeneModule)) {
        index <- unlist(mirGeneModule[[i]])
        index_edg <- as.matrix(Abar[index, index])
        index_edg[which(abs(index_edg) < EdgeCut)] <- 0
        index <- index[which(apply(abs(index_edg), 1, max) > 0)]
        if (length(index) > 0) {
            if (max(index) > p1 & min(index) < p1) {
                trimmed_mirGeneModule <- list.append(trimmed_mirGeneModule, index)
            }
        }
    }

    mirGeneModule <- trimmed_mirGeneModule

    ############################################################# Weights
    bigCor <- cor(cbind(X1, X2))
    AbarSigned <- sign(bigCor) * Abar

    # Check weights for identified modules
    getW <- function(A, Mlist) {
        # Extract weights from Abar and mirGeneModule list A: Abar matrix Mlist: mirGeneModule list

        W <- lapply(Mlist, function(x) {
            subA <- A[x, x]
            w <- matrix(subA, nrow = 1)
            w <- w[abs(w) > 0]
            return(w)
        })

        W <- unlist(W)
        return(W)
    }

    W1 <- matrix(AbarSigned, nrow = 1)
    W1 <- W1[abs(W1) > 0.001]
    W2 <- getW(AbarSigned, mirGeneModule)
    W2 <- W2[abs(W2) > 0.001]

    ############################################################# Correlation to Pheno Find module trait relationships through eigengenes
    X <- cbind(X1, X2)
    moduleColors <- rep(0, p1 + p2)
    K <- length(mirGeneModule)
    for (k in 1:K) {
        moduleColors[mirGeneModule[[k]]] <- k
    }

    # Caculate first principal component
    MEs <- moduleEigengenes(X, moduleColors)$eigengenes
    me <- paste0("ME", 0:K)
    # correlation between first PC and phenototype
    moduleTraitCor <- cor(MEs, Y)
    moduleTraitPvalue <- corPvalueStudent(moduleTraitCor, nrow(X))
    propVar <- propVarExplained(X, moduleColors, MEs, corFnc = "cor")
    textMatrix <- paste0(signif(moduleTraitCor, 2), " (", signif(moduleTraitPvalue, 1), ")")
    dim(textMatrix) <- dim(moduleTraitCor)

    # module summarization
    module_comp1 <- lapply(trimmed_mirGeneModule, function(x) {
        M.x1 <- sum(x <= p1)
        M.x2 <- sum(x > p1)
        if (!is.na(M.x2) & M.x2 != 0) {
            M.rate <- M.x2/M.x1
        } else {
            M.rate <- NA
        }
        return(c(M.x2, M.x1, M.rate))
    })

    module_comp1_df <- data.frame(matrix(unlist(module_comp1), nrow = length(module_comp1), byrow = T), stringsAsFactors = FALSE)
    colnames(module_comp1_df) <- c("miRNA", "mRNA", "ratio")
    module_comp1_df$propVar <- propVar[-1]
    markers <- c("miRNA", "mRNA", "ratio", "propVar")
    tab <- CreateTableOne(vars = markers, data = module_comp1_df)
    tab1 <- print(tab, nonnormal = markers, minMax = TRUE)
    return(tab1)
}


# function to summarize the trimmed or untrimmed modules
module_summary_FEV1 <- function(Dir, EdgeCut = 0) {
    # load(Sys.glob(paste0(Dir, '*.Rdata'))) phenoDir <- paste0(Dir, '4foldCVpctEmph_FEV1/') sccaFs <- paste0(phenoDir, 'Results/*.Rdata')
    # sapply(Sys.glob(sccaFs), load, .GlobalEnv)
    sapply(Sys.glob(paste0(Dir, "*.Rdata")), load, .GlobalEnv)
    # if (!exists('Y.pheno')){ Y.pheno <-Y}
    p1 <- ncol(X1)
    p2 <- ncol(X2)
    Y.pheno <- Y.pheno[rownames(X1), ]

    ############################################################# Number of modules after edge threshold
    EdgeCut <- EdgeCut
    trimmed_mirGeneModule <- list()
    for (i in 1:length(mirGeneModule)) {
        index <- unlist(mirGeneModule[[i]])
        index_edg <- as.matrix(Abar[index, index])
        index_edg[which(abs(index_edg) < EdgeCut)] <- 0
        index <- index[which(apply(abs(index_edg), 1, max) > 0)]
        if (length(index) > 0) {
            trimmed_mirGeneModule <- list.append(trimmed_mirGeneModule, index)
        }
    }

    mirGeneModule <- trimmed_mirGeneModule

    ############################################################# Weights
    bigCor <- cor(cbind(X1, X2))
    AbarSigned <- sign(bigCor) * Abar

    # Check weights for identified modules
    getW <- function(A, Mlist) {
        # Extract weights from Abar and mirGeneModule list A: Abar matrix Mlist: mirGeneModule list

        W <- lapply(Mlist, function(x) {
            subA <- A[x, x]
            w <- matrix(subA, nrow = 1)
            w <- w[abs(w) > 0]
            return(w)
        })

        W <- unlist(W)
        return(W)
    }

    W1 <- matrix(AbarSigned, nrow = 1)
    W1 <- W1[abs(W1) > 0.001]
    W2 <- getW(AbarSigned, mirGeneModule)
    W2 <- W2[abs(W2) > 0.001]

    ############################################################# Correlation to Pheno Find module trait relationships through eigengenes
    X <- cbind(X1, X2)
    moduleColors <- rep(0, p1 + p2)
    K <- length(mirGeneModule)
    for (k in 1:K) {
        moduleColors[mirGeneModule[[k]]] <- k
    }

    # Caculate first principal component
    MEs <- moduleEigengenes(X, moduleColors)$eigengenes
    me <- paste0("ME", 0:K)
    # correlation between first PC and phenototype
    moduleTraitCor <- cor(MEs, Y)
    moduleTraitPvalue <- corPvalueStudent(moduleTraitCor, nrow(X))
    propVar <- propVarExplained(X, moduleColors, MEs, corFnc = "cor")
    textMatrix <- paste0(signif(moduleTraitCor, 2), " (", signif(moduleTraitPvalue, 1), ")")
    dim(textMatrix) <- dim(moduleTraitCor)

    # module summarization
    module_comp1 <- lapply(trimmed_mirGeneModule, function(x) {
        M.x1 <- sum(x <= p1)
        M.x2 <- sum(x > p1)
        if (!is.na(M.x2) & M.x2 != 0) {
            M.rate <- M.x2/M.x1
        } else {
            M.rate <- NA
        }
        return(c(M.x2, M.x1, M.rate))
    })

    module_comp1_df <- data.frame(matrix(unlist(module_comp1), nrow = length(module_comp1), byrow = T), stringsAsFactors = FALSE)
    colnames(module_comp1_df) <- c("miRNA", "mRNA", "ratio")
    module_comp1_df$propVar <- propVar[-1]
    markers <- c("miRNA", "mRNA", "ratio", "propVar")
    tab <- CreateTableOne(vars = markers, data = module_comp1_df)
    tab1 <- print(tab, nonnormal = markers)
    return(tab1)
}

load(paste0("~/Dropbox/COPDsmCCA/blockfreeze_emphy/Cavadj_Partial/", "FEV1FEV1_Cavadj_partial_091520_pctEmph20.Rdata"))

# load(paste0('~/COPDsmCCA/blockfreeze_emphy/Cavadj_Partial/', 'FEV1FEV1_Cavadj_partial_091520_pctEmph20.Rdata'))


pheno <- "pctEmph_Thirona_P2"


Dir0 <- "~/Dropbox/COPDsmCCA/blockfreeze_emphy/Cavadj_unadjusted/Results/SmCCA4foldSamp1000_0.5_0.5_2"
dir.create(Dir0)

# Dir0 <-'~/COPDsmCCA/blockfreeze_emphy/Cavadj_unadjusted/Results/SmCCA4foldSamp1000_0.5_0.5_2' dir.create(Dir0)


Dir1 <- "~/Dropbox/COPDsmCCA/blockfreeze_emphy/Cavadj_Partial/Results/SmCCA4foldSamp1000_1_1_1"
dir.create(Dir1)

# Dir1<-'~/COPDsmCCA/blockfreeze_emphy/Cavadj_Partial/Results/SmCCA4foldSamp1000_1_1_1' dir.create(Dir1)

Dir2 <- "~/Dropbox/COPDsmCCA/blockfreeze_emphy/Cavadj_full/Results/SmCCA4foldSamp1000_0.6_0.6_1.8"
dir.create(Dir2)


# untrimmed modules comparison
tab0 <- module_summary(Dir0, EdgeCut = 0)
tab1 <- module_summary(Dir1, EdgeCut = 0)
tab2 <- module_summary(Dir2, EdgeCut = 0)
method_comp <- cbind(tab0, tab1, tab2)
colnames(method_comp) <- c("Unadjusted", "Partial", "Full")
method_comp
## Save to a CSV file
write.csv(method_comp, file = "unadj_partial_full_FEV1_02122021.csv")

# trimmed modules comparison
tab0_edgeCut <- module_summary(Dir0, EdgeCut = 0.001)
tab1_edgeCut <- module_summary(Dir1, EdgeCut = 0.001)
tab2_edgeCut <- module_summary(Dir2, EdgeCut = 0.001)
method_comp_edgeCut <- cbind(tab0_edgeCut, tab1_edgeCut, tab2_edgeCut)
colnames(method_comp_edgeCut) <- c("Unadjusted", "Partial", "Full")
method_comp_edgeCut
## Save to a CSV file
write.csv(method_comp_edgeCut, file = "unadj_partial_full_FEV1_edgeCut001_021221.csv")


# # trimmed modules comparison
tab0_edgeCut <- module_summary(Dir0, EdgeCut = 0.02)
tab1_edgeCut <- module_summary(Dir1, EdgeCut = 0.02)
tab2_edgeCut <- module_summary(Dir2, EdgeCut = 0.02)
method_comp_edgeCut <- cbind(tab0_edgeCut, tab1_edgeCut, tab2_edgeCut)
colnames(method_comp_edgeCut) <- c("Unadjusted", "Partial", "Full")
method_comp_edgeCut
## Save to a CSV file
write.csv(method_comp_edgeCut, file = "~/Dropbox/COPDsmCCA/blockfreeze_emphy/Cavadj_full/Results/unadj_partial_full_FEV1_edgeCut02_021221.csv")


# # trimmed modules comparison
tab0_edgeCut <- module_summary(Dir0, EdgeCut = 0.05)
tab1_edgeCut <- module_summary(Dir1, EdgeCut = 0.05)
tab2_edgeCut <- module_summary(Dir2, EdgeCut = 0.05)
method_comp_edgeCut <- cbind(tab0_edgeCut, tab1_edgeCut, tab2_edgeCut)
colnames(method_comp_edgeCut) <- c("Unadjusted", "Partial", "Full")
method_comp_edgeCut
## Save to a CSV file
write.csv(method_comp_edgeCut, file = "unadj_partial_full_FEV1_edgeCut05_02122021.csv")


# function to trim the modules
module_trimming <- function(Dir, EdgeCut = 0.05) {
    # load(Sys.glob(paste0(Dir, '*.Rdata'))) phenoDir <- paste0(Dir, '4foldCVpctEmph/') sccaFs <- paste0(phenoDir, 'Results/*.Rdata')
    # sapply(Sys.glob(sccaFs), load, .GlobalEnv)
    sapply(Sys.glob(paste0(Dir, "*.Rdata")), load, .GlobalEnv)
    p1 <- ncol(X1)
    p2 <- ncol(X2)
    Y.pheno <- Y.pheno[rownames(X1), ]

    ############################################################# Number of modules after edge threshold
    trimmed_mirGeneModule <- list()
    # for (i in 1:length(mirGeneModule)) { index <- unlist(mirGeneModule[[i]]) index_edg <- as.matrix(Abar[index, index])
    # index_edg[which(abs(index_edg) < EdgeCut)] <- 0 index <- index[which(apply(abs(index_edg), 1, max) > 0)] if (length(index) >
    # 0){trimmed_mirGeneModule <-list.append(trimmed_mirGeneModule, index)} }

    for (i in 1:length(mirGeneModule)) {
        index <- unlist(mirGeneModule[[i]])
        index_edg <- as.matrix(Abar[index, index])
        index_edg[which(abs(index_edg) < EdgeCut)] <- 0
        index <- index[which(apply(abs(index_edg), 1, max) > 0)]
        if (length(index) > 0) {
            if (max(index) > p1 & min(index) < p1) {
                trimmed_mirGeneModule <- list.append(trimmed_mirGeneModule, index)
            }
        }
    }

    mirGeneModule <- trimmed_mirGeneModule

    ############################################################# Weights
    bigCor <- cor(cbind(X1, X2))
    AbarSigned <- sign(bigCor) * Abar

    # Check weights for identified modules
    getW <- function(A, Mlist) {
        # Extract weights from Abar and mirGeneModule list A: Abar matrix Mlist: mirGeneModule list

        W <- lapply(Mlist, function(x) {
            subA <- A[x, x]
            w <- matrix(subA, nrow = 1)
            w <- w[abs(w) > 0]
            return(w)
        })

        W <- unlist(W)
        return(W)
    }

    W1 <- matrix(AbarSigned, nrow = 1)
    W1 <- W1[abs(W1) > 0.001]
    W2 <- getW(AbarSigned, mirGeneModule)
    W2 <- W2[abs(W2) > 0.001]

    ############################################################# Correlation to Pheno Find module trait relationships through eigengenes
    X <- cbind(X1, X2)
    moduleColors <- rep(0, p1 + p2)
    K <- length(mirGeneModule)
    for (k in 1:K) {
        moduleColors[mirGeneModule[[k]]] <- k
    }

    # Caculate first principal component
    MEs <- moduleEigengenes(X, moduleColors)$eigengenes
    me <- paste0("ME", 0:K)
    # correlation between first PC and phenototype
    moduleTraitCor <- cor(MEs, Y)
    moduleTraitPvalue <- corPvalueStudent(moduleTraitCor, nrow(X))
    propVar <- propVarExplained(X, moduleColors, MEs, corFnc = "cor")
    textMatrix <- paste0(signif(moduleTraitCor, 2), " (", signif(moduleTraitPvalue, 1), ")")
    dim(textMatrix) <- dim(moduleTraitCor)

    dim(textMatrix) <- dim(moduleTraitCor)

    dir.create(paste0(Dir, "/Figures"))

    pdf(paste0(Dir, "/Figures/ModulePhenoCor_", EdgeCut, "_.pdf"), width = 6, height = 15)

    labeledHeatmap(Matrix = moduleTraitCor, xLabelsAngle = 0, xLabelsAdj = 0.5, xLabels = pheno, cex.lab.x = 2.5, cex.lab.y = 2.5, yLabels = names(MEs),
        ySymbols = names(MEs), cex.main = 2.5, colorLabels = FALSE, colors = blueWhiteRed(50), colorMatrix = NULL, textMatrix = textMatrix, cex.text = 2.5,
        setStdMargins = T, zlim = c(-1, 1), main = paste0("Module-trait Corr"))
    dev.off()


    genenames <- read.csv("~/Dropbox/COPD_SCCA/proteinCodingGeneNames.csv")
    X1_gene <- as.data.frame(colnames(X1))
    X1_gene$id <- 1:nrow(X1_gene)
    X1_gene <- merge(X1_gene, genenames, by.x = "colnames(X1)", by.y = "ensembl_gene_id", all.x = TRUE)
    X1_gene <- X1_gene[order(X1_gene$id), ]

    AbarLabel <- c(as.character(X1_gene$external_gene_name), colnames(cbind(X2)))
    rownames(bigCor) <- colnames(bigCor) <- AbarLabel
    T.negEdge <- lapply(mirGeneModule, function(x) {
        mir <- x[which(x > p1)]
        gene <- x[which(x <= p1)]
        y <- NULL
        if (length(mir) > 0 & length(gene) > 0) {
            subAbar <- matrix(AbarSigned[mir, gene], nrow = length(mir))  # Only edges between miR & gene
            subAbar[abs(subAbar) < EdgeCut] <- 0
            submin <- apply(subAbar, 1, min)
            subneg <- which(submin < 0)

            if (length(subneg) > 0) {
                for (ind in subneg) {
                  r <- subAbar[ind, ]
                  r.neg <- AbarLabel[gene[which(r < 0)]]
                  r.negCt <- length(r.neg)
                  y <- rbind(y, cbind(rep(AbarLabel[mir[ind]], r.negCt), r.neg))
                }
            }
        }
        return(y)
    })
    T.negEdge[sapply(T.negEdge, is.null)] <- NULL
    return(T.negEdge)
}


# function to trim the modules
module_trimming_FEV1 <- function(Dir, EdgeCut = 0.05) {
    load(Sys.glob(paste0(Dir, "*.Rdata")))
    phenoDir <- paste0(Dir, "4foldCVpctEmph_FEV1/")
    sccaFs <- paste0(phenoDir, "Results/*.Rdata")
    sapply(Sys.glob(sccaFs), load, .GlobalEnv)
    p1 <- ncol(X1)
    p2 <- ncol(X2)
    Y.pheno <- Y.pheno[rownames(X1), ]

    ############################################################# Number of modules after edge threshold
    trimmed_mirGeneModule <- list()
    for (i in 1:length(mirGeneModule)) {
        index <- unlist(mirGeneModule[[i]])
        index_edg <- as.matrix(Abar[index, index])
        index_edg[which(abs(index_edg) < EdgeCut)] <- 0
        index <- index[which(apply(abs(index_edg), 1, max) > 0)]
        if (length(index) > 0) {
            trimmed_mirGeneModule <- list.append(trimmed_mirGeneModule, index)
        }
    }

    mirGeneModule <- trimmed_mirGeneModule

    ############################################################# Weights
    bigCor <- cor(cbind(X1, X2))
    AbarSigned <- sign(bigCor) * Abar

    # Check weights for identified modules
    getW <- function(A, Mlist) {
        # Extract weights from Abar and mirGeneModule list A: Abar matrix Mlist: mirGeneModule list

        W <- lapply(Mlist, function(x) {
            subA <- A[x, x]
            w <- matrix(subA, nrow = 1)
            w <- w[abs(w) > 0]
            return(w)
        })

        W <- unlist(W)
        return(W)
    }

    W1 <- matrix(AbarSigned, nrow = 1)
    W1 <- W1[abs(W1) > 0.001]
    W2 <- getW(AbarSigned, mirGeneModule)
    W2 <- W2[abs(W2) > 0.001]

    ############################################################# Correlation to Pheno Find module trait relationships through eigengenes
    X <- cbind(X1, X2)
    moduleColors <- rep(0, p1 + p2)
    K <- length(mirGeneModule)
    for (k in 1:K) {
        moduleColors[mirGeneModule[[k]]] <- k
    }

    # Caculate first principal component
    MEs <- moduleEigengenes(X, moduleColors)$eigengenes
    me <- paste0("ME", 0:K)
    # correlation between first PC and phenototype
    moduleTraitCor <- cor(MEs, Y)
    moduleTraitPvalue <- corPvalueStudent(moduleTraitCor, nrow(X))
    propVar <- propVarExplained(X, moduleColors, MEs, corFnc = "cor")
    textMatrix <- paste0(signif(moduleTraitCor, 2), " (", signif(moduleTraitPvalue, 1), ")")
    dim(textMatrix) <- dim(moduleTraitCor)

    genenames <- read.csv("~/COPD_SCCA/proteinCodingGeneNames.csv")
    X1_gene <- as.data.frame(colnames(X1))
    X1_gene$id <- 1:nrow(X1_gene)
    X1_gene <- merge(X1_gene, genenames, by.x = "colnames(X1)", by.y = "ensembl_gene_id", all.x = TRUE)
    X1_gene <- X1_gene[order(X1_gene$id), ]

    AbarLabel <- c(as.character(X1_gene$external_gene_name), colnames(cbind(X2)))
    rownames(bigCor) <- colnames(bigCor) <- AbarLabel
    T.negEdge <- lapply(mirGeneModule, function(x) {
        mir <- x[which(x > p1)]
        gene <- x[which(x <= p1)]
        y <- NULL
        if (length(mir) > 0 & length(gene) > 0) {
            subAbar <- matrix(AbarSigned[mir, gene], nrow = length(mir))  # Only edges between miR & gene
            subAbar[abs(subAbar) < EdgeCut] <- 0
            submin <- apply(subAbar, 1, min)
            subneg <- which(submin < 0)

            if (length(subneg) > 0) {
                for (ind in subneg) {
                  r <- subAbar[ind, ]
                  r.neg <- AbarLabel[gene[which(r < 0)]]
                  r.negCt <- length(r.neg)
                  y <- rbind(y, cbind(rep(AbarLabel[mir[ind]], r.negCt), r.neg))
                }
            }
        }
        return(y)
    })
    T.negEdge[sapply(T.negEdge, is.null)] <- NULL
    return(T.negEdge)
}

# trimmed modules comparison

noadj_edgeCut_0 <- module_trimming(Dir0, EdgeCut = 0)

partadj_edgeCut_0 <- module_trimming(Dir1, EdgeCut = 0)
adj_edgeCut_0 <- module_trimming(Dir2, EdgeCut = 0)

gc()
# noadj_FEV1_edgeCut_0 <- module_trimming(Dir00, EdgeCut = 0 ) partadj_FEV1_edgeCut_0 <- module_trimming(Dir01, EdgeCut = 0)
# adj_FEV1_edgeCut_0 <- module_trimming(Dir02, EdgeCut = 0)

#

# FEV1_noadj_edgeCut_0 <- module_trimming(Dir3, EdgeCut = 0 ) FEV1_partadj_edgeCut_0 <- module_trimming(Dir4, EdgeCut = 0)

# FEV1FEV1_noadj_edgeCut_0 <- module_trimming(Dir5, EdgeCut = 0 ) FEV1FEV1_partadj_edgeCut_0 <- module_trimming(Dir6, EdgeCut = 0)
# FEV1FEV1_adj_edgeCut_0 <- module_trimming(Dir7, EdgeCut = 0)


###### Combine gene-miRNA pairs for multiMIR validation
miRNA_genes <- rbind(Reduce(rbind, noadj_edgeCut_0), Reduce(rbind, partadj_edgeCut_0), Reduce(rbind, adj_edgeCut_0))
miRNA_genes <- unique(miRNA_genes)

dir.create("~/Dropbox/COPDsmCCA/blockfreeze_emphy/multiMIR_validation/")

save(miRNA_genes, file = "~/Dropbox/COPDsmCCA/blockfreeze_emphy/multiMIR_validation/miRNA_genes_testing_02122021.Rdata")


noadj_edgeCut_001 <- module_trimming(Dir0, EdgeCut = 0.001)

partadj_edgeCut_001 <- module_trimming(Dir1, EdgeCut = 0.001)

adj_edgeCut_001 <- module_trimming(Dir2, EdgeCut = 0.001)

noadj_edgeCut_02 <- module_trimming(Dir0, EdgeCut = 0.02)
partadj_edgeCut_02 <- module_trimming(Dir1, EdgeCut = 0.02)
adj_edgeCut_02 <- module_trimming(Dir2, EdgeCut = 0.02)

noadj_edgeCut_05 <- module_trimming(Dir0, EdgeCut = 0.05)
partadj_edgeCut_05 <- module_trimming(Dir1, EdgeCut = 0.05)
adj_edgeCut_05 <- module_trimming(Dir2, EdgeCut = 0.05)

# number of miRNA and genes pairs

pair_counts_noadj_edgeCut_0 <- nrow(Reduce(rbind, noadj_edgeCut_0))
pair_counts_noadj_edgeCut_001 <- nrow(Reduce(rbind, noadj_edgeCut_001))
pair_counts_noadj_edgeCut_05 <- nrow(Reduce(rbind, noadj_edgeCut_05))
c(pair_counts_noadj_edgeCut_0, pair_counts_noadj_edgeCut_001, pair_counts_noadj_edgeCut_05)

pair_counts_partadj_edgeCut_0 <- nrow(Reduce(rbind, partadj_edgeCut_0))
pair_counts_partadj_edgeCut_001 <- nrow(Reduce(rbind, partadj_edgeCut_001))
pair_counts_partadj_edgeCut_05 <- nrow(Reduce(rbind, partadj_edgeCut_05))
c(pair_counts_partadj_edgeCut_0, pair_counts_partadj_edgeCut_001, pair_counts_partadj_edgeCut_05)


pair_counts_adj_edgeCut_0 <- nrow(Reduce(rbind, adj_edgeCut_0))
pair_counts_adj_edgeCut_001 <- nrow(Reduce(rbind, adj_edgeCut_001))
pair_counts_adj_edgeCut_05 <- nrow(Reduce(rbind, adj_edgeCut_05))
c(pair_counts_adj_edgeCut_0, pair_counts_adj_edgeCut_001, pair_counts_adj_edgeCut_05)


pair_summary <- rbind(c(pair_counts_noadj_edgeCut_0, pair_counts_noadj_edgeCut_001, pair_counts_noadj_edgeCut_05), c(pair_counts_partadj_edgeCut_0,
    pair_counts_partadj_edgeCut_001, pair_counts_partadj_edgeCut_05), c(pair_counts_adj_edgeCut_0, pair_counts_adj_edgeCut_001, pair_counts_adj_edgeCut_05))

colnames(pair_summary) <- c("no_edge", "edgeCut_0.001", "edgeCut_0.05")
pair_summary
write.csv(pair_summary, file = "pair_summary_emphy_021221.csv")


save.image("~/Dropbox/COPD_SCCA/02122021.Rdata")

load("~/Dropbox/COPD_SCCA/02122021.Rdata")


module_validate <- function(T.negEdge, Dir, label = deparse(substitute(T.negEdge))) {
    phenoDir <- paste0(Dir, "4foldCVpctEmph/")
    T.val <- lapply(T.negEdge, function(x) {
        x.out <- NULL
        if (!is.null(x)) {
            new.x <- NULL
            for (ind in 1:nrow(x)) {
                new.x <- rbind(new.x, cbind(rep(x[ind, 1], ncol(x) - 1), x[ind, -1]))
            }
        }

        for (i in 1:nrow(new.x)) {
            y <- new.x[i, ]
            print(i)
            m <- get_multimir(mirna = y[1], target = y[2])
            if (nrow(m@data) > 0) {
                m.out <- m@data[c(1, 3, 4, 6, 7)]
                x.out <- rbind(x.out, m.out)
            }
        }
        return(x.out)

    })

    T.val <- Reduce(rbind, T.val)
    print("Validation query done!")
    T.pred <- lapply(T.negEdge, function(x) {
        if (!is.null(x)) {
            new.x <- NULL
            for (ind in 1:nrow(x)) {
                new.x <- rbind(new.x, cbind(rep(x[ind, 1], ncol(x) - 1), x[ind, -1]))
            }
        }
        # x.out <- apply(new.x, 1, function(y){ m <- get.multimir(mirna = y[1], target = y[2], table = 'predicted') if(nrow(m@data) > 0){
        # y.out <- m@data[c(1, 3, 4, 6, 7)] return(y.out)} })
        x.out <- NULL
        for (i in 1:nrow(new.x)) {
            print(i)
            y <- new.x[i, ]
            m <- get_multimir(mirna = y[1], target = y[2], table = "predicted")
            if (nrow(m@data) > 0) {
                m.out <- m@data[c(1, 3, 4, 6, 7)]
                x.out <- rbind(x.out, m.out)
            }
        }
        return(x.out)
    })

    T.pred <- Reduce(rbind, T.pred)


    if (!is.null(T.val)) {
        write.csv(T.val, file = paste0(phenoDir, "Results/", label, "CheckMultimir_val.csv"))
    }
    if (!is.null(T.pred)) {
        write.csv(T.pred, file = paste0(phenoDir, "Results/", label, "CheckMultimir_pred.csv"))
    }

    return(list(T.val, T.pred))
}


multiMIR_validate <- function(pairs, Dir, label = deparse(substitute(pairs))) {
    T.val <- NULL
    for (i in 1:nrow(pairs)) {
        y <- pairs[i, ]
        print(i)
        m <- get_multimir(mirna = y[1], target = y[2])
        if (nrow(m@data) > 0) {
            m.out <- m@data[c(1, 3, 4, 6, 7)]
            T.val <- rbind(T.val, m.out)
        }
    }
    print("Validation query done!")

    T.pred <- NULL
    for (i in 1:nrow(pairs)) {
        y <- pairs[i, ]
        print(i)
        m <- get_multimir(mirna = y[1], target = y[2], table = "predicted")
        if (nrow(m@data) > 0) {
            m.out <- m@data[c(1, 3, 4, 6, 7)]
            T.pred <- rbind(T.pred, m.out)
        }
    }

    if (!is.null(T.val)) {
        write.csv(T.val, file = paste0(Dir, label, "CheckMultimir_val.csv"))
    }
    if (!is.null(T.pred)) {
        write.csv(T.pred, file = paste0(Dir, label, "CheckMultimir_pred.csv"))
    }

    save(T.val, T.pred, file = paste0(Dir, label, ".RData"))
    return(list(T.val, T.pred))

}


valicount <- function(modules) {
    modules_c <- data.frame(Reduce(rbind, modules))
    colnames(modules_c) <- c("miRNA", "gene")
    modules_c$miR_gene <- paste0(modules_c$miRNA, modules_c$gene)
    conda = modules_c$miR_gene
    n_val = length(intersect(conda, miRNA_genes_val$miR_gene))
    n_pred = length(intersect(conda, miRNA_genes_pred$miR_gene))
    c(nrow(modules_c), n_val, n_val/nrow(modules_c) * 100, n_pred, n_pred/nrow(modules_c) * 100)
}

dim(miRNA_genes_pred)

dim(miRNA_genes_val)


multiMIR_summary <- rbind(valicount(noadj_edgeCut_0), valicount(noadj_edgeCut_001), valicount(noadj_edgeCut_05), valicount(partadj_edgeCut_0), valicount(partadj_edgeCut_001),
    valicount(partadj_edgeCut_05), valicount(adj_edgeCut_0), valicount(adj_edgeCut_001), valicount(adj_edgeCut_05))


colnames(multiMIR_summary) <- c("n", "validated", "per_validated", "predicted", "per_predicted")
multiMIR_summary <- as.data.frame(multiMIR_summary)


multiMIR_summary$RUVr_SCCA <- c(rep(c("FEV1_FEV1"), 9))


multiMIR_summary$edgecut <- c(0, 0.001, 0.05)
multiMIR_summary$adj <- c(rep(c(rep("no_adj", 3), rep("partial_adj", 3), rep("full_adj", 3)), 1))

multiMIR_summary <- multiMIR_summary[c("RUVr_SCCA", "adj", "edgecut", "n", "validated", "per_validated", "predicted", "per_predicted")]

write.csv(multiMIR_summary, file = "~/Dropbox/COPDsmCCA/blockfreeze_emphy/multiMIR_validation/multiMIR_summary_02122021.csv")


multiMIR_summary_ruv <- subset(multiMIR_summary, edgecut == 0)
multiMIR_summary_ruv <- subset(multiMIR_summary_ruv, adj == "no_adj")


library("gridExtra", "ggplot2")
library(grid)
grid_arrange_shared_legend <- function(..., nrow = 1, ncol = length(list(...)), position = c("right", "bottom")) {

    plots <- list(...)
    position <- match.arg(position)
    g <- ggplotGrob(plots[[1]] + theme(legend.position = position))$grobs
    legend <- g[[which(sapply(g, function(x) x$name) == "guide-box")]]
    lheight <- sum(legend$height)
    lwidth <- sum(legend$width)
    gl <- lapply(plots, function(x) x + theme(legend.position = "none"))
    gl <- c(gl, nrow = nrow, ncol = ncol)

    combined <- switch(position, bottom = arrangeGrob(do.call(arrangeGrob, gl), legend, ncol = 1, heights = grid::unit.c(grid::unit(1, "npc") -
        lheight, lheight)), right = arrangeGrob(do.call(arrangeGrob, gl), legend, ncol = 2, widths = grid::unit.c(grid::unit(1, "npc") - lwidth,
        lwidth)))
    grid.newpage()
    grid.draw(combined)

}


fig1_val <- ggplot(multiMIR_summary_ruv, aes(x = as.factor(edgecut), y = per_validated, fill = RUVr_SCCA)) + geom_bar(position = position_dodge(),
    stat = "identity") + geom_text(aes(label = paste0(validated, "/", n)), position = position_dodge(width = 0.9), vjust = -0.25) + xlab("No adjustment, edgecut = 0") +
    ylim(0, 8) + ylab("mulitiMIR validated miRNA-gene pair (%)")

fig1_pred <- ggplot(multiMIR_summary_ruv, aes(x = as.factor(edgecut), y = per_predicted, fill = RUVr_SCCA)) + geom_bar(position = position_dodge(),
    stat = "identity") + geom_text(aes(label = paste0(predicted, "/", n)), position = position_dodge(width = 0.9), vjust = -0.25) + xlab("No adjustment, edgecut = 0") +
    ylim(0, 8) + ylab("mulitiMIR predicted miRNA-gene pair (%)")

grid_arrange_shared_legend(fig1_val, fig1_pred, nrow = 1)


fig1_val <- ggplot(multiMIR_summary_ruv, aes(x = RUVr_SCCA, y = per_validated, fill = RUVr_SCCA)) + geom_bar(position = position_dodge(), stat = "identity") +
    geom_text(aes(label = paste0(validated, "/", n)), position = position_dodge(width = 0.9), vjust = -0.25) + xlab("No adjustment, edgecut = 0") +
    ylab("mulitiMIR validated miRNA-gene pair (%)") + theme(axis.text.x = element_text(angle = 75, hjust = 1)) + ylim(0, 8) + theme(legend.position = "none")

fig1_pred <- ggplot(multiMIR_summary_ruv, aes(x = RUVr_SCCA, y = per_predicted, fill = RUVr_SCCA)) + geom_bar(position = position_dodge(), stat = "identity") +
    geom_text(aes(label = paste0(predicted, "/", n)), position = position_dodge(width = 0.9), vjust = -0.25) + xlab("No adjustment, edgecut = 0") +
    ylab("mulitiMIR predicted miRNA-gene pair (%)") + theme(legend.position = "none") + ylim(0, 8) + theme(axis.text.x = element_text(angle = 75,
    hjust = 1))

grid.arrange(fig1_val, fig1_pred, nrow = 1)


multiMIR_summary_adj <- subset(multiMIR_summary, edgecut == 0)
multiMIR_summary_adj$adj <- factor(multiMIR_summary_adj$adj, levels = c("no_adj", "partial_adj", "full_adj"))
multiMIR_summary_adj <- multiMIR_summary_adj[which(multiMIR_summary_adj$RUVr_SCCA %in% c("Emphysema_Emphysema", "FEV1_FEV1")), ]

fig2_val_adj <- ggplot(multiMIR_summary_adj, aes(x = RUVr_SCCA, y = per_validated, fill = adj)) + geom_bar(position = position_dodge(), stat = "identity") +
    geom_text(aes(label = paste0(validated, "/", n)), position = position_dodge(width = 0.9), vjust = -0.25) + xlab("edgecut = 0") + ylim(0, 10) +
    ylab("mulitiMIR validated miRNA-gene pair (%)")

fig2_pred_adj <- ggplot(multiMIR_summary_adj, aes(x = RUVr_SCCA, y = per_predicted, fill = adj)) + geom_bar(position = position_dodge(), stat = "identity") +
    geom_text(aes(label = paste0(predicted, "/", n)), position = position_dodge(width = 0.9), vjust = -0.25) + xlab("edgecut = 0") + ylim(0, 10) +
    ylab("mulitiMIR predicted miRNA-gene pair (%)")


grid_arrange_shared_legend(fig2_val_adj, fig2_pred_adj, nrow = 1)


multiMIR_summary_adj <- subset(multiMIR_summary, edgecut == 0.001)
multiMIR_summary_adj$adj <- factor(multiMIR_summary_adj$adj, levels = c("no_adj", "partial_adj", "full_adj"))
multiMIR_summary_adj <- multiMIR_summary_adj[which(multiMIR_summary_adj$RUVr_SCCA %in% c("Emphysema_Emphysema", "FEV1_FEV1")), ]

fig2_val_adj_001 <- ggplot(multiMIR_summary_adj, aes(x = RUVr_SCCA, y = per_validated, fill = adj)) + geom_bar(position = position_dodge(), stat = "identity") +
    geom_text(aes(label = paste0(validated, "/", n)), position = position_dodge(width = 0.9), vjust = -0.25) + xlab("edgecut = 0.001") + ylim(0,
    10) + ylab("mulitiMIR validated miRNA-gene pair (%)")

fig2_pred_adj_001 <- ggplot(multiMIR_summary_adj, aes(x = RUVr_SCCA, y = per_predicted, fill = adj)) + geom_bar(position = position_dodge(), stat = "identity") +
    geom_text(aes(label = paste0(predicted, "/", n)), position = position_dodge(width = 0.9), vjust = -0.25) + xlab("edgecut = 0.001") + ylim(0,
    10) + ylab("mulitiMIR predicted miRNA-gene pair (%)")


grid_arrange_shared_legend(fig2_val_adj_001, fig2_pred_adj_001, nrow = 1)


multiMIR_summary_edg <- multiMIR_summary[which(multiMIR_summary$RUVr_SCCA %in% c("Emphysema_Emphysema", "FEV1_FEV1")), ]
multiMIR_summary_edg <- subset(multiMIR_summary_edg, adj == "partial_adj")


fig3_val_edg <- ggplot(multiMIR_summary_edg, aes(x = RUVr_SCCA, y = per_validated, fill = as.factor(edgecut))) + geom_bar(position = position_dodge(),
    stat = "identity") + geom_text(aes(label = paste0(validated, "/", n)), position = position_dodge(width = 0.9), vjust = -0.25) + xlab("Partial adjustment") +
    ylab("mulitiMIR validated miRNA-gene pair (%)") + guides(fill = guide_legend(title = "edgecut"))

fig3_pred_edg <- ggplot(multiMIR_summary_edg, aes(x = RUVr_SCCA, y = per_predicted, fill = as.factor(edgecut))) + geom_bar(position = position_dodge(),
    stat = "identity") + geom_text(aes(label = paste0(predicted, "/", n)), position = position_dodge(width = 0.9), vjust = -0.25) + xlab("Partial adjustment") +
    ylab("mulitiMIR predicted miRNA-gene pair (%)") + guides(fill = guide_legend(title = "edgecut"))

grid_arrange_shared_legend(fig3_val_edg, fig3_pred_edg, nrow = 1)


multiMIR_summary_FEV1 <- multiMIR_summary[which(multiMIR_summary$RUVr_SCCA %in% c("FEV1_FEV1")), ]
multiMIR_summary_FEV1$adj <- factor(multiMIR_summary_FEV1$adj, levels = c("no_adj", "partial_adj", "full_adj"))

fig5_val <- ggplot(multiMIR_summary_FEV1, aes(x = as.factor(edgecut), y = per_validated, group = adj, color = adj)) + geom_line() + geom_point() +
    ggtitle("FEV1 - FEV1") + geom_text(aes(label = paste0(validated, "/", n)), position = position_dodge(width = 0.9), vjust = -0.25) + xlab("edgecut threshold") +
    ylab("Validated miRNA-gene pair (%)") + guides(fill = guide_legend(title = "edgecut"))

fig5_pred <- ggplot(multiMIR_summary_FEV1, aes(x = as.factor(edgecut), y = per_predicted, group = adj, color = adj)) + geom_line() + geom_point() +
    ggtitle("FEV1 - FEV1") + geom_text(aes(label = paste0(predicted, "/", n)), position = position_dodge(width = 0.9), vjust = -0.25) + xlab("edgecut threshold") +
    ylab("Predicted miRNA-gene pair (%)") + guides(fill = guide_legend(title = "edgecut"))


grid_arrange_shared_legend(fig5_val, fig5_pred, nrow = 1, ncol = 2, position = c("right"))


fig5_val <- ggplot(multiMIR_summary_FEV1, aes(x = as.factor(edgecut), y = per_validated, group = adj, color = adj)) + geom_line() + geom_point() +
    geom_text(aes(label = paste0(validated, "/", n)), position = position_dodge(width = 0.9), vjust = -0.25) + xlab("edgecut threshold") + ylab("Validated miRNA-gene pair (%)") +
    # guides(fill=guide_legend(title='edgecut'))+
scale_fill_discrete(name = "Dose")


fig5_pred <- ggplot(multiMIR_summary_FEV1, aes(x = as.factor(edgecut), y = per_predicted, group = adj, color = adj)) + geom_line() + geom_point() +
    geom_text(aes(label = paste0(predicted, "/", n)), position = position_dodge(width = 0.9), vjust = -0.25) + xlab("edgecut threshold") + ylab("Predicted miRNA-gene pair (%)") +
    guides(fill = guide_legend(title = "edgecut"))


fig5_val <- ggplot(multiMIR_summary_FEV1, aes(x = as.factor(edgecut), y = per_validated, group=adj, linetype=adj))+
  geom_line() +
  geom_point() +
  # ggtitle("FEV1 - FEV1")+
  geom_text(aes(label=paste0(validated,"/", n)), position=position_dodge(width=1), 
            hjust=c(-0.5, 0.2, 0,     0, 0, 0,       1.2, 1.2, 1.2),
            vjust=c(-0.8, 0.8, 0.8,    -1, -1, -1,    1.8, 1.8, 1.8) )+
  xlab("edgecut threshold") + 
  ylab("Validated miRNA-gene pair (%)")+
  labs(linetype='Adjustments')+ 
  scale_linetype_manual(values = unique(multiMIR_summary_FEV1$adj), labels = c("No adjustment", "Partial adjustment", "Full adjustment"))+
  
  guides(fill=guide_legend(title="edgecut"))+theme_bw()+ theme(panel.border = element_blank(), panel.grid.major = element_blank(),
                                                               panel.grid.minor = element_blank(), axis.line = element_line(colour = "black"))+
  theme(text = element_text(size=14, face="bold"))
  

fig5_pred <- ggplot(multiMIR_summary_FEV1, aes(x = as.factor(edgecut), y = per_predicted, group = adj, linetype = adj)) + geom_line() + geom_point() +
    # ggtitle('FEV1 - FEV1')+

geom_text(aes(label = paste0(predicted, "/", n)), position = position_dodge(width = 0.5), hjust = c(0.3, 0, -1, 0.8, 0.8, 0.8, 0.3, 0.3, 0.3), vjust = c(-0.8,
    -0.8, -0.8, -1, -1.2, -1, -1, -1, -1)) + xlab("edgecut threshold") + ylab("Predicted miRNA-gene pair (%)") + guides(fill = guide_legend(title = "edgecut")) +
    labs(linetype = "Adjustments") + scale_linetype_manual(values = unique(multiMIR_summary_FEV1$adj), labels = c("No adjustment", "Partial adjustment",
    "Full adjustment")) + theme_bw() + theme(panel.border = element_blank(), panel.grid.major = element_blank(), panel.grid.minor = element_blank(),
    axis.line = element_line(colour = "black")) + theme(text = element_text(size = 14, face = "bold"))


# grid_arrange_shared_legend(fig4_val, fig4_pred, nrow = 1, ncol=2, position = c('right'))


pdf(paste0("~/Dropbox/Frontiers_Word_smCCNet/emphysema_covariateAdjustment.pdf"), width = 11, height = 5.5)
grid_arrange_shared_legend(fig5_pred, fig5_val, nrow = 1, ncol = 2, position = c("right"))
dev.off()


grid_arrange_shared_legend(fig5_val, fig5_pred, nrow = 1, ncol = 2, position = c("right"))

save.image("~/Dropbox/COPD_SCCA/05272021_emphysema.Rdata")


miRNA_validate <- function(x, miRNA_lib) {
    x.out <- NULL
    total = 0
    if (!is.null(x)) {
        new.x <- NULL
        for (ind in 1:nrow(x)) {
            new.x <- c(new.x, x[ind, 1])
        }
        new.x <- unique(new.x)
        for (i in 1:length(new.x)) {
            if (new.x[i] %in% miRNA_lib) {
                total = total + 1
            }
        }
    }
    return(total)
}


miRNA_No <- function(x) {
    x.out <- NULL
    total = 0
    if (!is.null(x)) {
        new.x <- NULL
        for (ind in 1:nrow(x)) {
            new.x <- c(new.x, x[ind, 1])
        }
        new.x <- unique(new.x)
        total = total + length(new.x)
    }
    return(total)
}


noadj_module_0 <- Reduce("+", lapply(noadj_edgeCut_0, miRNA_No))
noadj_module_miRNA_0_all <- Reduce("+", lapply(noadj_edgeCut_0, miRNA_validate, miRNA_lib = mirList_all))
noadj_module_miRNA_0_FEV1 <- Reduce("+", lapply(noadj_edgeCut_0, miRNA_validate, miRNA_lib = mirList_FEV1))
noadj_module_miRNA_0_Emphy <- Reduce("+", lapply(noadj_edgeCut_0, miRNA_validate, miRNA_lib = mirList_Emphy))
noadj_module_miRNA_0_COPD <- Reduce("+", lapply(noadj_edgeCut_0, miRNA_validate, miRNA_lib = mirList_COPD))
noadj_module_0 <- c(noadj_module_0, noadj_module_miRNA_0_FEV1, noadj_module_miRNA_0_Emphy, noadj_module_miRNA_0_COPD, noadj_module_miRNA_0_all)

noadj_module_0

partadj_module_0 <- Reduce("+", lapply(partadj_edgeCut_0, miRNA_No))
partadj_module_miRNA_0_all <- Reduce("+", lapply(partadj_edgeCut_0, miRNA_validate, miRNA_lib = mirList_all))
partadj_module_miRNA_0_FEV1 <- Reduce("+", lapply(partadj_edgeCut_0, miRNA_validate, miRNA_lib = mirList_FEV1))
partadj_module_miRNA_0_Emphy <- Reduce("+", lapply(partadj_edgeCut_0, miRNA_validate, miRNA_lib = mirList_Emphy))
partadj_module_miRNA_0_COPD <- Reduce("+", lapply(partadj_edgeCut_0, miRNA_validate, miRNA_lib = mirList_COPD))
partadj_module_0 <- c(partadj_module_0, partadj_module_miRNA_0_FEV1, partadj_module_miRNA_0_Emphy, partadj_module_miRNA_0_COPD, partadj_module_miRNA_0_all)

partadj_module_0

adj_module_0 <- Reduce("+", lapply(adj_edgeCut_0, miRNA_No))
adj_module_miRNA_0_all <- Reduce("+", lapply(adj_edgeCut_0, miRNA_validate, miRNA_lib = mirList_all))
adj_module_miRNA_0_FEV1 <- Reduce("+", lapply(adj_edgeCut_0, miRNA_validate, miRNA_lib = mirList_FEV1))
adj_module_miRNA_0_Emphy <- Reduce("+", lapply(adj_edgeCut_0, miRNA_validate, miRNA_lib = mirList_Emphy))
adj_module_miRNA_0_COPD <- Reduce("+", lapply(adj_edgeCut_0, miRNA_validate, miRNA_lib = mirList_COPD))
adj_module_0 <- c(adj_module_0, adj_module_miRNA_0_FEV1, adj_module_miRNA_0_Emphy, adj_module_miRNA_0_COPD, adj_module_miRNA_0_all)

adj_module_0

####### edgecut = 0.001
noadj_module_001 <- Reduce("+", lapply(noadj_edgeCut_001, miRNA_No))
noadj_module_miRNA_001_all <- Reduce("+", lapply(noadj_edgeCut_001, miRNA_validate, miRNA_lib = mirList_all))
noadj_module_miRNA_001_FEV1 <- Reduce("+", lapply(noadj_edgeCut_001, miRNA_validate, miRNA_lib = mirList_FEV1))
noadj_module_miRNA_001_Emphy <- Reduce("+", lapply(noadj_edgeCut_001, miRNA_validate, miRNA_lib = mirList_Emphy))
noadj_module_miRNA_001_COPD <- Reduce("+", lapply(noadj_edgeCut_001, miRNA_validate, miRNA_lib = mirList_COPD))
noadj_module_001 <- c(noadj_module_001, noadj_module_miRNA_001_FEV1, noadj_module_miRNA_001_Emphy, noadj_module_miRNA_001_COPD, noadj_module_miRNA_001_all)

partadj_module_001 <- Reduce("+", lapply(partadj_edgeCut_001, miRNA_No))
partadj_module_miRNA_001_all <- Reduce("+", lapply(partadj_edgeCut_001, miRNA_validate, miRNA_lib = mirList_all))
partadj_module_miRNA_001_FEV1 <- Reduce("+", lapply(partadj_edgeCut_001, miRNA_validate, miRNA_lib = mirList_FEV1))
partadj_module_miRNA_001_Emphy <- Reduce("+", lapply(partadj_edgeCut_001, miRNA_validate, miRNA_lib = mirList_Emphy))
partadj_module_miRNA_001_COPD <- Reduce("+", lapply(partadj_edgeCut_001, miRNA_validate, miRNA_lib = mirList_COPD))
partadj_module_001 <- c(partadj_module_001, partadj_module_miRNA_001_FEV1, partadj_module_miRNA_001_Emphy, partadj_module_miRNA_001_COPD, partadj_module_miRNA_001_all)

adj_module_001 <- Reduce("+", lapply(adj_edgeCut_001, miRNA_No))
adj_module_miRNA_001_all <- Reduce("+", lapply(adj_edgeCut_001, miRNA_validate, miRNA_lib = mirList_all))
adj_module_miRNA_001_FEV1 <- Reduce("+", lapply(adj_edgeCut_001, miRNA_validate, miRNA_lib = mirList_FEV1))
adj_module_miRNA_001_Emphy <- Reduce("+", lapply(adj_edgeCut_001, miRNA_validate, miRNA_lib = mirList_Emphy))
adj_module_miRNA_001_COPD <- Reduce("+", lapply(adj_edgeCut_001, miRNA_validate, miRNA_lib = mirList_COPD))
adj_module_001 <- c(adj_module_001, adj_module_miRNA_001_FEV1, adj_module_miRNA_001_Emphy, adj_module_miRNA_001_COPD, adj_module_miRNA_001_all)


####### edgecut = 0.05
noadj_module_05 <- Reduce("+", lapply(noadj_edgeCut_05, miRNA_No))
noadj_module_miRNA_05_all <- Reduce("+", lapply(noadj_edgeCut_05, miRNA_validate, miRNA_lib = mirList_all))
noadj_module_miRNA_05_FEV1 <- Reduce("+", lapply(noadj_edgeCut_05, miRNA_validate, miRNA_lib = mirList_FEV1))
noadj_module_miRNA_05_Emphy <- Reduce("+", lapply(noadj_edgeCut_05, miRNA_validate, miRNA_lib = mirList_Emphy))
noadj_module_miRNA_05_COPD <- Reduce("+", lapply(noadj_edgeCut_05, miRNA_validate, miRNA_lib = mirList_COPD))
noadj_module_05 <- c(noadj_module_05, noadj_module_miRNA_05_FEV1, noadj_module_miRNA_05_Emphy, noadj_module_miRNA_05_COPD, noadj_module_miRNA_05_all)

partadj_module_05 <- Reduce("+", lapply(partadj_edgeCut_05, miRNA_No))
partadj_module_miRNA_05_all <- Reduce("+", lapply(partadj_edgeCut_05, miRNA_validate, miRNA_lib = mirList_all))
partadj_module_miRNA_05_FEV1 <- Reduce("+", lapply(partadj_edgeCut_05, miRNA_validate, miRNA_lib = mirList_FEV1))
partadj_module_miRNA_05_Emphy <- Reduce("+", lapply(partadj_edgeCut_05, miRNA_validate, miRNA_lib = mirList_Emphy))
partadj_module_miRNA_05_COPD <- Reduce("+", lapply(partadj_edgeCut_05, miRNA_validate, miRNA_lib = mirList_COPD))
partadj_module_05 <- c(partadj_module_05, partadj_module_miRNA_05_FEV1, partadj_module_miRNA_05_Emphy, partadj_module_miRNA_05_COPD, partadj_module_miRNA_05_all)

adj_module_05 <- Reduce("+", lapply(adj_edgeCut_05, miRNA_No))
adj_module_miRNA_05_all <- Reduce("+", lapply(adj_edgeCut_05, miRNA_validate, miRNA_lib = mirList_all))
adj_module_miRNA_05_FEV1 <- Reduce("+", lapply(adj_edgeCut_05, miRNA_validate, miRNA_lib = mirList_FEV1))
adj_module_miRNA_05_Emphy <- Reduce("+", lapply(adj_edgeCut_05, miRNA_validate, miRNA_lib = mirList_Emphy))
adj_module_miRNA_05_COPD <- Reduce("+", lapply(adj_edgeCut_05, miRNA_validate, miRNA_lib = mirList_COPD))
adj_module_05 <- c(adj_module_05, adj_module_miRNA_05_FEV1, adj_module_miRNA_05_Emphy, adj_module_miRNA_05_COPD, adj_module_miRNA_05_all)


summary_publisedMiR <- rbind(noadj_module_0, noadj_module_001, noadj_module_05, partadj_module_0, partadj_module_001, partadj_module_05, adj_module_0,
    adj_module_001, adj_module_05)


colnames(summary_publisedMiR) <- c("n", "FEV1", "Emphysema", "COPD", "All")

summary_publisedMiR <- as.data.frame(summary_publisedMiR)
summary_publisedMiR$per_FEV1 <- summary_publisedMiR$FEV1/summary_publisedMiR$n * 100

summary_publisedMiR$FEV1_found <- summary_publisedMiR$FEV1/length(mirList_FEV1) * 100

summary_publisedMiR$per_Emphysema <- summary_publisedMiR$Emphysema/summary_publisedMiR$n * 100

summary_publisedMiR$Emphysema_found <- summary_publisedMiR$Emphysema/length(mirList_Emphy) * 100

summary_publisedMiR$per_COPD <- summary_publisedMiR$COPD/summary_publisedMiR$n * 100

summary_publisedMiR$COPD_found <- summary_publisedMiR$COPD/length(mirList_COPD) * 100

summary_publisedMiR$per_All <- summary_publisedMiR$All/summary_publisedMiR$n * 100

summary_publisedMiR$All_found <- summary_publisedMiR$COPD/length(mirList_all) * 100

summary_publisedMiR$RUVr_SCCA <- c(rep(c("FEV1_FEV1"), 9))
summary_publisedMiR$edgecut <- c(0, 0.001, 0.05)
summary_publisedMiR$adj <- c(rep(c(rep("no_adj", 3), rep("partial_adj", 3), rep("full_adj", 3)), 1))
head(summary_publisedMiR)

summary_publisedMiR <- summary_publisedMiR[c("RUVr_SCCA", "adj", "edgecut", "n", "FEV1", "per_FEV1", "FEV1_found", "Emphysema", "per_Emphysema",
    "Emphysema_found", "COPD", "per_COPD", "COPD_found", "All", "per_All", "All_found")]

write.csv(summary_publisedMiR, "~/Dropbox/COPD_SCCA/summary_publisedMiR_05262021.csv")

library(dplyr)

head(summary_publisedMiR)

summary_publisedMiR_adj <- subset(summary_publisedMiR, edgecut == 0)
summary_publisedMiR_adj$adj <- factor(summary_publisedMiR_adj$adj, levels = c("no_adj", "partial_adj", "full_adj"))
# summary_publisedMiR_adj<- summary_publisedMiR_adj[which(summary_publisedMiR_adj$RUVr_SCCA %in% c('Emphysema_Emphysema', 'FEV1_FEV1')) , ]

# summary_publisedMiR_adj_Emp <- summary_publisedMiR_adj[which(summary_publisedMiR_adj$RUVr_SCCA %in% c('Emphysema_Emphysema')) , ]
# summary_publisedMiR_adj_FEV1 <- summary_publisedMiR_adj[which(summary_publisedMiR_adj$RUVr_SCCA %in% c('FEV1_FEV1')) , ]


fig12_COPD_adj <- ggplot(summary_publisedMiR_adj, aes(x = adj, y = per_COPD, fill = adj)) + geom_bar(position = position_dodge(), stat = "identity") +
    ggtitle("COPD") + geom_text(aes(label = paste0(COPD, "/", n)), position = position_dodge(width = 0.9), vjust = -0.25) + xlab("") + ylab("Pubilshed miRNAs (%)") +
    theme(axis.text.x = element_text(angle = 75, hjust = 1))


fig12_FEV1_adj <- ggplot(summary_publisedMiR_adj, aes(x = adj, y = per_FEV1, fill = adj)) + geom_bar(position = position_dodge(), stat = "identity") +
    ggtitle("FEV1") + geom_text(aes(label = paste0(FEV1, "/", n)), position = position_dodge(width = 0.9), vjust = -0.25) + xlab("") + ylab("Pubilshed miRNAs (%)") +
    theme(axis.text.x = element_text(angle = 75, hjust = 1))


fig12_Emp_adj <- ggplot(summary_publisedMiR_adj, aes(x = adj, y = per_Emphysema, fill = adj)) + geom_bar(position = position_dodge(), stat = "identity") +
    ggtitle("Emphysema") + geom_text(aes(label = paste0(Emphysema, "/", n)), position = position_dodge(width = 0.9), vjust = -0.25) + xlab("") +
    ylab("Pubilshed miRNAs (%)") + theme(axis.text.x = element_text(angle = 75, hjust = 1))


fig12_all_adj <- ggplot(summary_publisedMiR_adj, aes(x = adj, y = per_All, fill = adj)) + geom_bar(position = position_dodge(), stat = "identity") +
    ggtitle("COPD, FEV1, or Emphysema") + geom_text(aes(label = paste0(All, "/", n)), position = position_dodge(width = 0.9), vjust = -0.25) + xlab("") +
    ylab("Pubilshed miRNAs (%)") + theme(axis.text.x = element_text(angle = 75, hjust = 1))

grid_arrange_shared_legend(fig12_COPD_adj, fig12_FEV1_adj, fig12_Emp_adj, fig12_all_adj, nrow = 1)


summary_publisedMiR_adj <- subset(summary_publisedMiR, edgecut == 0)
summary_publisedMiR_adj$adj <- factor(summary_publisedMiR_adj$adj, levels = c("no_adj", "partial_adj", "full_adj"))
# summary_publisedMiR_adj<- summary_publisedMiR_adj[which(summary_publisedMiR_adj$RUVr_SCCA %in% c('Emphysema_Emphysema', 'FEV1_FEV1')) , ]

# summary_publisedMiR_adj_Emp <- summary_publisedMiR_adj[which(summary_publisedMiR_adj$RUVr_SCCA %in% c('Emphysema_Emphysema')) , ]
# summary_publisedMiR_adj_FEV1 <- summary_publisedMiR_adj[which(summary_publisedMiR_adj$RUVr_SCCA %in% c('FEV1_FEV1')) , ]


fig12_COPD_adj_found <- ggplot(summary_publisedMiR_adj, aes(x = adj, y = COPD_found, fill = adj)) + geom_bar(position = position_dodge(), stat = "identity") +
    ggtitle("COPD") + #geom_text(aes(label=paste0(COPD,'/', n)), position=position_dodge(width=0.9), vjust=-0.25)+ ggtitle("COPD") +
    ggtitle("COPD") + #geom_text(aes(label=paste0(COPD,'/', n)), position=position_dodge(width=0.9), vjust=-0.25)+ #geom_text(aes(label=paste0(COPD,'/',
    ggtitle("COPD") + #geom_text(aes(label=paste0(COPD,'/', n)), position=position_dodge(width=0.9), vjust=-0.25)+ n)),
    ggtitle("COPD") + #geom_text(aes(label=paste0(COPD,'/', n)), position=position_dodge(width=0.9), vjust=-0.25)+ position=position_dodge(width=0.9),
    ggtitle("COPD") + #geom_text(aes(label=paste0(COPD,'/', n)), position=position_dodge(width=0.9), vjust=-0.25)+ vjust=-0.25)+
xlab("") + ylab("Pubilshed miRNAs (%) being found") + theme(axis.text.x = element_text(angle = 75, hjust = 1))


fig12_FEV1_adj_found <- ggplot(summary_publisedMiR_adj, aes(x = adj, y = FEV1_found, fill = adj)) + geom_bar(position = position_dodge(), stat = "identity") +
    ggtitle("FEV1") + #geom_text(aes(label=paste0(FEV1,'/', n)), position=position_dodge(width=0.9), vjust=-0.25)+ ggtitle("FEV1") +
    ggtitle("FEV1") + #geom_text(aes(label=paste0(FEV1,'/', n)), position=position_dodge(width=0.9), vjust=-0.25)+ #geom_text(aes(label=paste0(FEV1,'/',
    ggtitle("FEV1") + #geom_text(aes(label=paste0(FEV1,'/', n)), position=position_dodge(width=0.9), vjust=-0.25)+ n)),
    ggtitle("FEV1") + #geom_text(aes(label=paste0(FEV1,'/', n)), position=position_dodge(width=0.9), vjust=-0.25)+ position=position_dodge(width=0.9),
    ggtitle("FEV1") + #geom_text(aes(label=paste0(FEV1,'/', n)), position=position_dodge(width=0.9), vjust=-0.25)+ vjust=-0.25)+
xlab("") + ylab("Pubilshed miRNAs (%) being found") + theme(axis.text.x = element_text(angle = 75, hjust = 1))


fig12_Emp_adj_found <- ggplot(summary_publisedMiR_adj, aes(x = adj, y = Emphysema_found, fill = adj)) + geom_bar(position = position_dodge(), stat = "identity") +
    ggtitle("Emphysema") + #geom_text(aes(label=paste0(Emphysema,'/', n)), position=position_dodge(width=0.9), vjust=-0.25)+ ggtitle("Emphysema")
    ggtitle("Emphysema") + #geom_text(aes(label=paste0(Emphysema,'/', n)), position=position_dodge(width=0.9), vjust=-0.25)+ +
    ggtitle("Emphysema") + #geom_text(aes(label=paste0(Emphysema,'/', n)), position=position_dodge(width=0.9), vjust=-0.25)+ #geom_text(aes(label=paste0(Emphysema,'/',
    ggtitle("Emphysema") + #geom_text(aes(label=paste0(Emphysema,'/', n)), position=position_dodge(width=0.9), vjust=-0.25)+ n)),
    ggtitle("Emphysema") + #geom_text(aes(label=paste0(Emphysema,'/', n)), position=position_dodge(width=0.9), vjust=-0.25)+ position=position_dodge(width=0.9),
    ggtitle("Emphysema") + #geom_text(aes(label=paste0(Emphysema,'/', n)), position=position_dodge(width=0.9), vjust=-0.25)+ vjust=-0.25)+
xlab("") + ylab("Pubilshed miRNAs (%) being found") + theme(axis.text.x = element_text(angle = 75, hjust = 1))


fig12_all_adj_found <- ggplot(summary_publisedMiR_adj, aes(x = adj, y = All_found, fill = adj)) + geom_bar(position = position_dodge(), stat = "identity") +
    ggtitle("COPD, FEV1, or Emphysema") + #geom_text(aes(label=paste0(All,'/', n)), position=position_dodge(width=0.9), vjust=-0.25)+ ggtitle("COPD,
    ggtitle("COPD, FEV1, or Emphysema") + #geom_text(aes(label=paste0(All,'/', n)), position=position_dodge(width=0.9), vjust=-0.25)+ FEV1, or
    ggtitle("COPD, FEV1, or Emphysema") + #geom_text(aes(label=paste0(All,'/', n)), position=position_dodge(width=0.9), vjust=-0.25)+ Emphysema")
    ggtitle("COPD, FEV1, or Emphysema") + #geom_text(aes(label=paste0(All,'/', n)), position=position_dodge(width=0.9), vjust=-0.25)+ +
    ggtitle("COPD, FEV1, or Emphysema") + #geom_text(aes(label=paste0(All,'/', n)), position=position_dodge(width=0.9), vjust=-0.25)+ #geom_text(aes(label=paste0(All,'/',
    ggtitle("COPD, FEV1, or Emphysema") + #geom_text(aes(label=paste0(All,'/', n)), position=position_dodge(width=0.9), vjust=-0.25)+ n)),
    ggtitle("COPD, FEV1, or Emphysema") + #geom_text(aes(label=paste0(All,'/', n)), position=position_dodge(width=0.9), vjust=-0.25)+ position=position_dodge(width=0.9),
    ggtitle("COPD, FEV1, or Emphysema") + #geom_text(aes(label=paste0(All,'/', n)), position=position_dodge(width=0.9), vjust=-0.25)+ vjust=-0.25)+
xlab("") + ylab("Pubilshed miRNAs (%) being found") + theme(axis.text.x = element_text(angle = 75, hjust = 1))

grid_arrange_shared_legend(fig12_COPD_adj_found, fig12_FEV1_adj_found, fig12_Emp_adj_found, fig12_all_adj_found, nrow = 1)


ggplot(summary_publisedMiR_adj, aes(x = RUVr_SCCA, y = per_All, fill = adj)) + geom_bar(position = position_dodge(), stat = "identity") + ggtitle("COPD, FEV1, or Emphysema") +
    geom_text(aes(label = paste0(All, "/", n)), position = position_dodge(width = 0.9), vjust = -0.25) + xlab("") + ylab("Pubilshed miRNAs (%)")

summary_publisedMiR_FEV1 <- summary_publisedMiR[which(summary_publisedMiR$RUVr_SCCA %in% c("FEV1_FEV1")), ]
summary_publisedMiR_FEV1$adj <- factor(summary_publisedMiR_FEV1$adj, levels = c("no_adj", "partial_adj", "full_adj"))

summary_publisedMiR_Emp <- summary_publisedMiR[which(summary_publisedMiR$RUVr_SCCA %in% c("Emphysema_Emphysema")), ]
summary_publisedMiR_Emp$adj <- factor(summary_publisedMiR_Emp$adj, levels = c("no_adj", "partial_adj", "full_adj"))

fig13_all <- ggplot(summary_publisedMiR_FEV1, aes(x = as.factor(edgecut), y = per_All, group = adj, color = adj)) + geom_line() + geom_point() +

geom_text(aes(label = paste0(All, "/", n)), position = position_dodge(width = 0.9), vjust = -0.25) + xlab("edgecut threshold") + ylab("Pubilshed miRNAs (%) related to COPD, emphysema, or FEV1") +
    guides(fill = guide_legend(title = "edgecut"))


summary_publisedMiR_FEV1 <- summary_publisedMiR[which(summary_publisedMiR$RUVr_SCCA %in% c("FEV1_FEV1")), ]
summary_publisedMiR_FEV1$adj <- factor(summary_publisedMiR_FEV1$adj, levels = c("no_adj", "partial_adj", "full_adj"))


fig15_All <- ggplot(summary_publisedMiR_FEV1, aes(x = as.factor(edgecut), y = All_found, group = adj, color = adj)) + geom_line() + geom_point() +
    # ggtitle('FEV1 - FEV1')+ geom_text(aes(label=paste0(validated,'/', n)), position=position_dodge(width=0.9), vjust=-0.25)+
xlab("edgecut threshold") + ylab("Published miRNA associated with COPD (%)") + guides(fill = guide_legend(title = "edgecut"))

fig15_All


grid_arrange_shared_legend(fig13_all, fig15_All, nrow = 1)


fig12_all_adj <- ggplot(summary_publisedMiR_adj, aes(x = adj, y = per_All, fill = adj)) + geom_bar(position = position_dodge(), stat = "identity") +
    ggtitle("COPD, FEV1, or Emphysema") + geom_text(aes(label = paste0(All, "/", n)), position = position_dodge(width = 0.9), vjust = -0.25) + xlab("") +
    ylab("Pubilshed miRNAs (%)") + theme(axis.text.x = element_text(angle = 75, hjust = 1))


fig13_all <- ggplot(summary_publisedMiR_FEV1, aes(x = as.factor(edgecut), y = per_All, group = adj, color = adj)) + geom_line() + geom_point() +

geom_text(aes(label = paste0(All, "/", n)), position = position_dodge(width = 0.9), vjust = -0.25) + xlab("edgecut threshold") + ylab("Pubilshed miRNAs (%) related to COPD, emphysema, or FEV1") +
    guides(fill = guide_legend(title = "edgecut"))


fig12_all_adj <- ggplot(summary_publisedMiR_adj, aes(x = adj, y = per_All)) + geom_bar(position = position_dodge(), stat = "identity") + #ggtitle('COPD, FEV1, or Emphysema')+ fig12_all_adj
fig12_all_adj <- ggplot(summary_publisedMiR_adj, aes(x = adj, y = per_All)) + geom_bar(position = position_dodge(), stat = "identity") + #ggtitle('COPD, FEV1, or Emphysema')+ <-
fig12_all_adj <- ggplot(summary_publisedMiR_adj, aes(x = adj, y = per_All)) + geom_bar(position = position_dodge(), stat = "identity") + #ggtitle('COPD, FEV1, or Emphysema')+ ggplot(summary_publisedMiR_adj,
fig12_all_adj <- ggplot(summary_publisedMiR_adj, aes(x = adj, y = per_All)) + geom_bar(position = position_dodge(), stat = "identity") + #ggtitle('COPD, FEV1, or Emphysema')+ aes(x
fig12_all_adj <- ggplot(summary_publisedMiR_adj, aes(x = adj, y = per_All)) + geom_bar(position = position_dodge(), stat = "identity") + #ggtitle('COPD, FEV1, or Emphysema')+ =
fig12_all_adj <- ggplot(summary_publisedMiR_adj, aes(x = adj, y = per_All)) + geom_bar(position = position_dodge(), stat = "identity") + #ggtitle('COPD, FEV1, or Emphysema')+ adj,
fig12_all_adj <- ggplot(summary_publisedMiR_adj, aes(x = adj, y = per_All)) + geom_bar(position = position_dodge(), stat = "identity") + #ggtitle('COPD, FEV1, or Emphysema')+ y
fig12_all_adj <- ggplot(summary_publisedMiR_adj, aes(x = adj, y = per_All)) + geom_bar(position = position_dodge(), stat = "identity") + #ggtitle('COPD, FEV1, or Emphysema')+ =
fig12_all_adj <- ggplot(summary_publisedMiR_adj, aes(x = adj, y = per_All)) + geom_bar(position = position_dodge(), stat = "identity") + #ggtitle('COPD, FEV1, or Emphysema')+ per_All))
fig12_all_adj <- ggplot(summary_publisedMiR_adj, aes(x = adj, y = per_All)) + geom_bar(position = position_dodge(), stat = "identity") + #ggtitle('COPD, FEV1, or Emphysema')+ +
fig12_all_adj <- ggplot(summary_publisedMiR_adj, aes(x = adj, y = per_All)) + geom_bar(position = position_dodge(), stat = "identity") + #ggtitle('COPD, FEV1, or Emphysema')+ geom_bar(position
fig12_all_adj <- ggplot(summary_publisedMiR_adj, aes(x = adj, y = per_All)) + geom_bar(position = position_dodge(), stat = "identity") + #ggtitle('COPD, FEV1, or Emphysema')+ =
fig12_all_adj <- ggplot(summary_publisedMiR_adj, aes(x = adj, y = per_All)) + geom_bar(position = position_dodge(), stat = "identity") + #ggtitle('COPD, FEV1, or Emphysema')+ position_dodge(),
fig12_all_adj <- ggplot(summary_publisedMiR_adj, aes(x = adj, y = per_All)) + geom_bar(position = position_dodge(), stat = "identity") + #ggtitle('COPD, FEV1, or Emphysema')+ stat
fig12_all_adj <- ggplot(summary_publisedMiR_adj, aes(x = adj, y = per_All)) + geom_bar(position = position_dodge(), stat = "identity") + #ggtitle('COPD, FEV1, or Emphysema')+ =
fig12_all_adj <- ggplot(summary_publisedMiR_adj, aes(x = adj, y = per_All)) + geom_bar(position = position_dodge(), stat = "identity") + #ggtitle('COPD, FEV1, or Emphysema')+ "identity")
fig12_all_adj <- ggplot(summary_publisedMiR_adj, aes(x = adj, y = per_All)) + geom_bar(position = position_dodge(), stat = "identity") + #ggtitle('COPD, FEV1, or Emphysema')+ +
fig12_all_adj <- ggplot(summary_publisedMiR_adj, aes(x = adj, y = per_All)) + geom_bar(position = position_dodge(), stat = "identity") + #ggtitle('COPD, FEV1, or Emphysema')+ #ggtitle('COPD,
fig12_all_adj <- ggplot(summary_publisedMiR_adj, aes(x = adj, y = per_All)) + geom_bar(position = position_dodge(), stat = "identity") + #ggtitle('COPD, FEV1, or Emphysema')+ FEV1,
fig12_all_adj <- ggplot(summary_publisedMiR_adj, aes(x = adj, y = per_All)) + geom_bar(position = position_dodge(), stat = "identity") + #ggtitle('COPD, FEV1, or Emphysema')+ or
fig12_all_adj <- ggplot(summary_publisedMiR_adj, aes(x = adj, y = per_All)) + geom_bar(position = position_dodge(), stat = "identity") + #ggtitle('COPD, FEV1, or Emphysema')+ Emphysema')+
geom_text(aes(label = paste0(All, "/", n)), position = position_dodge(width = 0.9), vjust = -0.25, size = 8) + xlab("Covariate Adjustment") + scale_x_discrete(labels = c("No",
    "Partial", "Full")) +  "Partial", "Full")) +
ylab("Pubilshed miRNAs (%)") + #theme(axis.text.x = element_text(angle = 75, hjust = 1)) + ylab("Pubilshed miRNAs (%)") + #theme(axis.text.x =
ylab("Pubilshed miRNAs (%)") + #theme(axis.text.x = element_text(angle = 75, hjust = 1)) + element_text(angle = 75, hjust = 1)) +
theme_bw() + theme(panel.border = element_blank(), panel.grid.major = element_blank(), panel.grid.minor = element_blank(), axis.line = element_line(colour = "black")) +
    theme(text = element_text(size = 12, face = "bold")) + #coord_cartesian(ylim = c(10, 60)) + theme(text = element_text(size = 12, face =
    theme(text = element_text(size = 12, face = "bold")) + #coord_cartesian(ylim = c(10, 60)) + "bold")) + #coord_cartesian(ylim = c(10, 60))
    theme(text = element_text(size = 12, face = "bold")) + #coord_cartesian(ylim = c(10, 60)) + +
scale_y_continuous(breaks = seq(0, 60, by = 10)) + expand_limits(y = c(20, 60))


pdf("~/Dropbox/Frontiers_Word_smCCNet/covariate_barchart_emphysema.pdf", width = 3, height = 4.5)

ggplot(summary_publisedMiR_adj, aes(x = adj, y = per_All)) + geom_bar(position = position_dodge(), stat = "identity") + #ggtitle('COPD, FEV1, or Emphysema')+ ggplot(summary_publisedMiR_adj,
ggplot(summary_publisedMiR_adj, aes(x = adj, y = per_All)) + geom_bar(position = position_dodge(), stat = "identity") + #ggtitle('COPD, FEV1, or Emphysema')+ aes(x
ggplot(summary_publisedMiR_adj, aes(x = adj, y = per_All)) + geom_bar(position = position_dodge(), stat = "identity") + #ggtitle('COPD, FEV1, or Emphysema')+ =
ggplot(summary_publisedMiR_adj, aes(x = adj, y = per_All)) + geom_bar(position = position_dodge(), stat = "identity") + #ggtitle('COPD, FEV1, or Emphysema')+ adj,
ggplot(summary_publisedMiR_adj, aes(x = adj, y = per_All)) + geom_bar(position = position_dodge(), stat = "identity") + #ggtitle('COPD, FEV1, or Emphysema')+ y
ggplot(summary_publisedMiR_adj, aes(x = adj, y = per_All)) + geom_bar(position = position_dodge(), stat = "identity") + #ggtitle('COPD, FEV1, or Emphysema')+ =
ggplot(summary_publisedMiR_adj, aes(x = adj, y = per_All)) + geom_bar(position = position_dodge(), stat = "identity") + #ggtitle('COPD, FEV1, or Emphysema')+ per_All))
ggplot(summary_publisedMiR_adj, aes(x = adj, y = per_All)) + geom_bar(position = position_dodge(), stat = "identity") + #ggtitle('COPD, FEV1, or Emphysema')+ +
ggplot(summary_publisedMiR_adj, aes(x = adj, y = per_All)) + geom_bar(position = position_dodge(), stat = "identity") + #ggtitle('COPD, FEV1, or Emphysema')+ geom_bar(position
ggplot(summary_publisedMiR_adj, aes(x = adj, y = per_All)) + geom_bar(position = position_dodge(), stat = "identity") + #ggtitle('COPD, FEV1, or Emphysema')+ =
ggplot(summary_publisedMiR_adj, aes(x = adj, y = per_All)) + geom_bar(position = position_dodge(), stat = "identity") + #ggtitle('COPD, FEV1, or Emphysema')+ position_dodge(),
ggplot(summary_publisedMiR_adj, aes(x = adj, y = per_All)) + geom_bar(position = position_dodge(), stat = "identity") + #ggtitle('COPD, FEV1, or Emphysema')+ stat
ggplot(summary_publisedMiR_adj, aes(x = adj, y = per_All)) + geom_bar(position = position_dodge(), stat = "identity") + #ggtitle('COPD, FEV1, or Emphysema')+ =
ggplot(summary_publisedMiR_adj, aes(x = adj, y = per_All)) + geom_bar(position = position_dodge(), stat = "identity") + #ggtitle('COPD, FEV1, or Emphysema')+ "identity")
ggplot(summary_publisedMiR_adj, aes(x = adj, y = per_All)) + geom_bar(position = position_dodge(), stat = "identity") + #ggtitle('COPD, FEV1, or Emphysema')+ +
ggplot(summary_publisedMiR_adj, aes(x = adj, y = per_All)) + geom_bar(position = position_dodge(), stat = "identity") + #ggtitle('COPD, FEV1, or Emphysema')+ #ggtitle('COPD,
ggplot(summary_publisedMiR_adj, aes(x = adj, y = per_All)) + geom_bar(position = position_dodge(), stat = "identity") + #ggtitle('COPD, FEV1, or Emphysema')+ FEV1,
ggplot(summary_publisedMiR_adj, aes(x = adj, y = per_All)) + geom_bar(position = position_dodge(), stat = "identity") + #ggtitle('COPD, FEV1, or Emphysema')+ or
ggplot(summary_publisedMiR_adj, aes(x = adj, y = per_All)) + geom_bar(position = position_dodge(), stat = "identity") + #ggtitle('COPD, FEV1, or Emphysema')+ Emphysema')+
geom_text(aes(label = paste0(All, "/", n)), position = position_dodge(width = 0.9), vjust = -0.25, size = 6) + xlab("Covariate Adjustment") + scale_x_discrete(labels = c("No",
    "Partial", "Full")) +  "Partial", "Full")) +
ylab("Pubilshed miRNAs (%)") + #theme(axis.text.x = element_text(angle = 75, hjust = 1)) + ylab("Pubilshed miRNAs (%)") + #theme(axis.text.x =
ylab("Pubilshed miRNAs (%)") + #theme(axis.text.x = element_text(angle = 75, hjust = 1)) + element_text(angle = 75, hjust = 1)) +
theme_bw() + theme(panel.border = element_blank(), panel.grid.major = element_blank(), panel.grid.minor = element_blank(), axis.line = element_line(colour = "black")) +
    theme(text = element_text(size = 10, face = "bold")) + #coord_cartesian(ylim = c(10, 60)) + theme(text = element_text(size = 10, face =
    theme(text = element_text(size = 10, face = "bold")) + #coord_cartesian(ylim = c(10, 60)) + "bold")) + #coord_cartesian(ylim = c(10, 60))
    theme(text = element_text(size = 10, face = "bold")) + #coord_cartesian(ylim = c(10, 60)) + +
scale_y_continuous(breaks = seq(0, 60, by = 10)) + expand_limits(y = c(20, 60))

dev.off()


pdf("~/Dropbox/Frontiers_Word_smCCNet/covariate_edgecut_emphysema.pdf", width = 3, height = 4.5)

ggplot(summary_publisedMiR_adj, aes(x = adj, y = per_All)) + geom_bar(position = position_dodge(), stat = "identity") + #ggtitle('COPD, FEV1, or Emphysema')+ ggplot(summary_publisedMiR_adj,
ggplot(summary_publisedMiR_adj, aes(x = adj, y = per_All)) + geom_bar(position = position_dodge(), stat = "identity") + #ggtitle('COPD, FEV1, or Emphysema')+ aes(x
ggplot(summary_publisedMiR_adj, aes(x = adj, y = per_All)) + geom_bar(position = position_dodge(), stat = "identity") + #ggtitle('COPD, FEV1, or Emphysema')+ =
ggplot(summary_publisedMiR_adj, aes(x = adj, y = per_All)) + geom_bar(position = position_dodge(), stat = "identity") + #ggtitle('COPD, FEV1, or Emphysema')+ adj,
ggplot(summary_publisedMiR_adj, aes(x = adj, y = per_All)) + geom_bar(position = position_dodge(), stat = "identity") + #ggtitle('COPD, FEV1, or Emphysema')+ y
ggplot(summary_publisedMiR_adj, aes(x = adj, y = per_All)) + geom_bar(position = position_dodge(), stat = "identity") + #ggtitle('COPD, FEV1, or Emphysema')+ =
ggplot(summary_publisedMiR_adj, aes(x = adj, y = per_All)) + geom_bar(position = position_dodge(), stat = "identity") + #ggtitle('COPD, FEV1, or Emphysema')+ per_All))
ggplot(summary_publisedMiR_adj, aes(x = adj, y = per_All)) + geom_bar(position = position_dodge(), stat = "identity") + #ggtitle('COPD, FEV1, or Emphysema')+ +
ggplot(summary_publisedMiR_adj, aes(x = adj, y = per_All)) + geom_bar(position = position_dodge(), stat = "identity") + #ggtitle('COPD, FEV1, or Emphysema')+ geom_bar(position
ggplot(summary_publisedMiR_adj, aes(x = adj, y = per_All)) + geom_bar(position = position_dodge(), stat = "identity") + #ggtitle('COPD, FEV1, or Emphysema')+ =
ggplot(summary_publisedMiR_adj, aes(x = adj, y = per_All)) + geom_bar(position = position_dodge(), stat = "identity") + #ggtitle('COPD, FEV1, or Emphysema')+ position_dodge(),
ggplot(summary_publisedMiR_adj, aes(x = adj, y = per_All)) + geom_bar(position = position_dodge(), stat = "identity") + #ggtitle('COPD, FEV1, or Emphysema')+ stat
ggplot(summary_publisedMiR_adj, aes(x = adj, y = per_All)) + geom_bar(position = position_dodge(), stat = "identity") + #ggtitle('COPD, FEV1, or Emphysema')+ =
ggplot(summary_publisedMiR_adj, aes(x = adj, y = per_All)) + geom_bar(position = position_dodge(), stat = "identity") + #ggtitle('COPD, FEV1, or Emphysema')+ "identity")
ggplot(summary_publisedMiR_adj, aes(x = adj, y = per_All)) + geom_bar(position = position_dodge(), stat = "identity") + #ggtitle('COPD, FEV1, or Emphysema')+ +
ggplot(summary_publisedMiR_adj, aes(x = adj, y = per_All)) + geom_bar(position = position_dodge(), stat = "identity") + #ggtitle('COPD, FEV1, or Emphysema')+ #ggtitle('COPD,
ggplot(summary_publisedMiR_adj, aes(x = adj, y = per_All)) + geom_bar(position = position_dodge(), stat = "identity") + #ggtitle('COPD, FEV1, or Emphysema')+ FEV1,
ggplot(summary_publisedMiR_adj, aes(x = adj, y = per_All)) + geom_bar(position = position_dodge(), stat = "identity") + #ggtitle('COPD, FEV1, or Emphysema')+ or
ggplot(summary_publisedMiR_adj, aes(x = adj, y = per_All)) + geom_bar(position = position_dodge(), stat = "identity") + #ggtitle('COPD, FEV1, or Emphysema')+ Emphysema')+
geom_text(aes(label = paste0(All, "/", n)), position = position_dodge(width = 0.9), vjust = -0.25, size = 8) + xlab("Covariate Adjustment") + scale_x_discrete(labels = c("No",
    "Partial", "Full")) +  "Partial", "Full")) +
ylab("Pubilshed miRNAs (%)") + theme(axis.text.x = element_text(angle = 75, hjust = 1)) + theme_bw() + theme(panel.border = element_blank(), panel.grid.major = element_blank(),
    panel.grid.minor = element_blank(), axis.line = element_line(colour = "black")) + theme(text = element_text(size = 12, face = "bold")) + #coord_cartesian(ylim = c(10, 60)) + panel.grid.minor
    panel.grid.minor = element_blank(), axis.line = element_line(colour = "black")) + theme(text = element_text(size = 12, face = "bold")) + #coord_cartesian(ylim = c(10, 60)) + =
    panel.grid.minor = element_blank(), axis.line = element_line(colour = "black")) + theme(text = element_text(size = 12, face = "bold")) + #coord_cartesian(ylim = c(10, 60)) + element_blank(),
    panel.grid.minor = element_blank(), axis.line = element_line(colour = "black")) + theme(text = element_text(size = 12, face = "bold")) + #coord_cartesian(ylim = c(10, 60)) + axis.line
    panel.grid.minor = element_blank(), axis.line = element_line(colour = "black")) + theme(text = element_text(size = 12, face = "bold")) + #coord_cartesian(ylim = c(10, 60)) + =
    panel.grid.minor = element_blank(), axis.line = element_line(colour = "black")) + theme(text = element_text(size = 12, face = "bold")) + #coord_cartesian(ylim = c(10, 60)) + element_line(colour
    panel.grid.minor = element_blank(), axis.line = element_line(colour = "black")) + theme(text = element_text(size = 12, face = "bold")) + #coord_cartesian(ylim = c(10, 60)) + =
    panel.grid.minor = element_blank(), axis.line = element_line(colour = "black")) + theme(text = element_text(size = 12, face = "bold")) + #coord_cartesian(ylim = c(10, 60)) + "black"))
    panel.grid.minor = element_blank(), axis.line = element_line(colour = "black")) + theme(text = element_text(size = 12, face = "bold")) + #coord_cartesian(ylim = c(10, 60)) + +
    panel.grid.minor = element_blank(), axis.line = element_line(colour = "black")) + theme(text = element_text(size = 12, face = "bold")) + #coord_cartesian(ylim = c(10, 60)) + theme(text
    panel.grid.minor = element_blank(), axis.line = element_line(colour = "black")) + theme(text = element_text(size = 12, face = "bold")) + #coord_cartesian(ylim = c(10, 60)) + =
    panel.grid.minor = element_blank(), axis.line = element_line(colour = "black")) + theme(text = element_text(size = 12, face = "bold")) + #coord_cartesian(ylim = c(10, 60)) + element_text(size
    panel.grid.minor = element_blank(), axis.line = element_line(colour = "black")) + theme(text = element_text(size = 12, face = "bold")) + #coord_cartesian(ylim = c(10, 60)) + =
    panel.grid.minor = element_blank(), axis.line = element_line(colour = "black")) + theme(text = element_text(size = 12, face = "bold")) + #coord_cartesian(ylim = c(10, 60)) + 12,
    panel.grid.minor = element_blank(), axis.line = element_line(colour = "black")) + theme(text = element_text(size = 12, face = "bold")) + #coord_cartesian(ylim = c(10, 60)) + face
    panel.grid.minor = element_blank(), axis.line = element_line(colour = "black")) + theme(text = element_text(size = 12, face = "bold")) + #coord_cartesian(ylim = c(10, 60)) + =
    panel.grid.minor = element_blank(), axis.line = element_line(colour = "black")) + theme(text = element_text(size = 12, face = "bold")) + #coord_cartesian(ylim = c(10, 60)) + "bold"))
    panel.grid.minor = element_blank(), axis.line = element_line(colour = "black")) + theme(text = element_text(size = 12, face = "bold")) + #coord_cartesian(ylim = c(10, 60)) + +
    panel.grid.minor = element_blank(), axis.line = element_line(colour = "black")) + theme(text = element_text(size = 12, face = "bold")) + #coord_cartesian(ylim = c(10, 60)) + #coord_cartesian(ylim
    panel.grid.minor = element_blank(), axis.line = element_line(colour = "black")) + theme(text = element_text(size = 12, face = "bold")) + #coord_cartesian(ylim = c(10, 60)) + =
    panel.grid.minor = element_blank(), axis.line = element_line(colour = "black")) + theme(text = element_text(size = 12, face = "bold")) + #coord_cartesian(ylim = c(10, 60)) + c(10,
    panel.grid.minor = element_blank(), axis.line = element_line(colour = "black")) + theme(text = element_text(size = 12, face = "bold")) + #coord_cartesian(ylim = c(10, 60)) + 60))
    panel.grid.minor = element_blank(), axis.line = element_line(colour = "black")) + theme(text = element_text(size = 12, face = "bold")) + #coord_cartesian(ylim = c(10, 60)) + +
scale_y_continuous(breaks = seq(0, 60, by = 10)) + expand_limits(y = c(20, 60))
dev.off()


fig13_all_re <- ggplot(summary_publisedMiR_FEV1, aes(x = as.factor(edgecut), y = per_All, group = adj, linetype = adj)) + geom_line() + geom_point() +
    geom_text(aes(label = paste0(All, "/", n)), position = position_dodge(width = 0.5), hjust = c(-0.3, -0.3, -0.3, 0.5, 0.5, 0.5, 1.2, 1.2, 1.2),
        vjust = c(-1, -1, -1, 2.2, 2.2, 2.2, 1.4, 1.4, 1.6)) + labs(linetype = "Covariate adjustments") +  vjust = c(-1, -1, -1, 2.2, 2.2,
        vjust = c(-1, -1, -1, 2.2, 2.2, 2.2, 1.4, 1.4, 1.6)) + labs(linetype = "Covariate adjustments") +  2.2, 1.4, 1.4, 1.6)) +
        vjust = c(-1, -1, -1, 2.2, 2.2, 2.2, 1.4, 1.4, 1.6)) + labs(linetype = "Covariate adjustments") +  labs(linetype = "Covariate
        vjust = c(-1, -1, -1, 2.2, 2.2, 2.2, 1.4, 1.4, 1.6)) + labs(linetype = "Covariate adjustments") +  adjustments") +
scale_linetype_manual(values = unique(multiMIR_summary_FEV1$adj), labels = c("No adjustment", "Partial adjustment", "Full adjustment")) + xlab("edgecut threshold") +
    ylab("Pubilshed miRNAs (%) related to COPD relevant phenotypes") + guides(fill = guide_legend(title = "edgecut")) + theme_bw() + theme(panel.border = element_blank(),
    panel.grid.major = element_blank(), panel.grid.minor = element_blank(), axis.line = element_line(colour = "black")) + #theme(legend.position='top', legend.justification='left', legend.direction='vertical')+ panel.grid.major
    panel.grid.major = element_blank(), panel.grid.minor = element_blank(), axis.line = element_line(colour = "black")) + #theme(legend.position='top', legend.justification='left', legend.direction='vertical')+ =
    panel.grid.major = element_blank(), panel.grid.minor = element_blank(), axis.line = element_line(colour = "black")) + #theme(legend.position='top', legend.justification='left', legend.direction='vertical')+ element_blank(),
    panel.grid.major = element_blank(), panel.grid.minor = element_blank(), axis.line = element_line(colour = "black")) + #theme(legend.position='top', legend.justification='left', legend.direction='vertical')+ panel.grid.minor
    panel.grid.major = element_blank(), panel.grid.minor = element_blank(), axis.line = element_line(colour = "black")) + #theme(legend.position='top', legend.justification='left', legend.direction='vertical')+ =
    panel.grid.major = element_blank(), panel.grid.minor = element_blank(), axis.line = element_line(colour = "black")) + #theme(legend.position='top', legend.justification='left', legend.direction='vertical')+ element_blank(),
    panel.grid.major = element_blank(), panel.grid.minor = element_blank(), axis.line = element_line(colour = "black")) + #theme(legend.position='top', legend.justification='left', legend.direction='vertical')+ axis.line
    panel.grid.major = element_blank(), panel.grid.minor = element_blank(), axis.line = element_line(colour = "black")) + #theme(legend.position='top', legend.justification='left', legend.direction='vertical')+ =
    panel.grid.major = element_blank(), panel.grid.minor = element_blank(), axis.line = element_line(colour = "black")) + #theme(legend.position='top', legend.justification='left', legend.direction='vertical')+ element_line(colour
    panel.grid.major = element_blank(), panel.grid.minor = element_blank(), axis.line = element_line(colour = "black")) + #theme(legend.position='top', legend.justification='left', legend.direction='vertical')+ =
    panel.grid.major = element_blank(), panel.grid.minor = element_blank(), axis.line = element_line(colour = "black")) + #theme(legend.position='top', legend.justification='left', legend.direction='vertical')+ "black"))
    panel.grid.major = element_blank(), panel.grid.minor = element_blank(), axis.line = element_line(colour = "black")) + #theme(legend.position='top', legend.justification='left', legend.direction='vertical')+ +
    panel.grid.major = element_blank(), panel.grid.minor = element_blank(), axis.line = element_line(colour = "black")) + #theme(legend.position='top', legend.justification='left', legend.direction='vertical')+ #theme(legend.position='top',
    panel.grid.major = element_blank(), panel.grid.minor = element_blank(), axis.line = element_line(colour = "black")) + #theme(legend.position='top', legend.justification='left', legend.direction='vertical')+ legend.justification='left',
    panel.grid.major = element_blank(), panel.grid.minor = element_blank(), axis.line = element_line(colour = "black")) + #theme(legend.position='top', legend.justification='left', legend.direction='vertical')+ legend.direction='vertical')+
theme(legend.position = c(0.28, 0.9)) + theme(text = element_text(size = 12, face = "bold"))


grid.arrange(fig12_all_adj, fig13_all_re, nrow = 1, widths = c(3.5/10, 6.5/10))

grid.arrange(fig12_all_adj, fig13_all_re, nrow = 1, widths = c(4/10, 6/10))


margin = theme(plot.margin = unit(c(0.5, 0.5, 0.5, 0.5), "cm"))
grid.arrange(fig12_all_adj + margin, fig13_all_re + margin, nrow = 1, widths = c(4.5/10, 5.5/10))

pdf(paste0("~/Dropbox/Frontiers_Word_smCCNet/FEV1pp_covariateAdjustment_pMiRNA_emphysema.pdf"), width = 11, height = 5.5)
grid.arrange(fig12_all_adj + margin, fig13_all_re + margin, nrow = 1, widths = c(4.5/10, 5.5/10))
dev.off()


save.image("~/Dropbox/COPD_SCCA/05272021_emphysema.Rdata")
# load('~/Dropbox/COPD_SCCA/02122021.Rdata')


library(biomaRt)

mart <- useMart(biomart = "ensembl", dataset = "hsapiens_gene_ensembl")


rnaemblid <- colnames(X1)


rnaemblid <- as.character(rnaemblid)

# # query biomart rna_annotated <- getBM(attributes = c('ensembl_gene_id', 'hgnc_symbol', 'ensembl_peptide_id'), filters = 'ensembl_gene_id',
# values = rnaemblid, mart = mart)

rna_annotated <- getBM(attributes = c("ensembl_gene_id", "go_id"), filters = "ensembl_gene_id", values = rnaemblid, mart = mart)

# build the gene 2 GO annotation list (needed to create topGO object)
gene_2_GO = unstack(rna_annotated[, c(2, 1)])

# Extract rows for the first occurrence of a variable in a data frame t.first <- species[match(unique(species$Taxa), species$Taxa),]

# rna_annotated <- rna_annotated[!duplicated(rna_annotated$ensembl_gene_id), ] dim(rna_annotated) rna_annotated <-
# rna_annotated[match(colnames(X1), rna_annotated$ensembl_gene_id),] rna_annotated[1:5, ]


library(topGO)


geneNames <- colnames(X1)


# myInterestedGenes <- sample(geneNames, length(geneNames)/10) geneList <- factor(as.integer(geneNames %in% myInterestedGenes))
# names(geneList) <- geneNames str(geneList)

p1 <- ncol(X1)
myInterestedGenes_index <- mirGeneModule[[1]][mirGeneModule[[1]] < p1]
myInterestedGenes <- geneNames[myInterestedGenes_index]
geneList <- factor(as.integer(geneNames %in% myInterestedGenes))
names(geneList) <- geneNames

GOdata <- new("topGOdata", ontology = "MF", allGenes = geneList, annot = annFUN.gene2GO, gene2GO = gene_2_GO)

GOdata_n10 <- new("topGOdata", ontology = "MF", allGenes = geneList, annot = annFUN.gene2GO, nodeSize = 10, gene2GO = gene_2_GO)

# define test using the classic algorithm with fisher (refer to [1] if you want to understand how the different algorithms work)
classic_fisher_result = runTest(GOdata, algorithm = "classic", statistic = "fisher")

# define test using the weight01 algorithm (default) with fisher
weight_fisher_result = runTest(GOdata, algorithm = "weight01", statistic = "fisher")

# generate a table of results: we can use the GenTable function to generate a summary table with the results from tests applied to the
# topGOdata object.
allGO = usedGO(GOdata)

all_res = GenTable(GOdata, weightFisher = classic_fisher_result, orderBy = "weightFisher", topNodes = length(allGO))
all_res_weight = GenTable(GOdata, weightFisher = weight_fisher_result, orderBy = "weightFisher", topNodes = length(allGO))

write.csv(all_res, "~/Dropbox/COPDsmCCA/all_res_partial_1_02122021.csv")

write.csv(all_res_weight, "~/Dropbox/COPDsmCCA/all_res_weight_partial_1_02122021.csv")

file <- paste("~/Dropbox/COPDsmCCA/all_res_weight_partial__02122021", "i", ".xlsx", sep = "")


write.xlsx(all_res_weight, file)


# function to summarize the trimmed or untrimmed modules
GOmoduleAnalysis <- function(Dir, EdgeCut = 0, gene_2_GO = gene_2_GO, ontology = "MF") {
    # load(Sys.glob(paste0(Dir, '*.Rdata')[1])) phenoDir <- paste0(Dir, '4foldCVpctEmph/') sccaFs <- paste0(phenoDir, 'Results/*.Rdata')
    sapply(Sys.glob(paste0(Dir, "*.Rdata")), load, .GlobalEnv)
    p1 <- ncol(X1)
    p2 <- ncol(X2)
    geneNames <- colnames(X1)
    ############################################################# Number of modules after edge threshold
    EdgeCut <- EdgeCut
    trimmed_mirGeneModule <- list()
    for (i in 1:length(mirGeneModule)) {
        index <- unlist(mirGeneModule[[i]])
        index_edg <- as.matrix(Abar[index, index])
        index_edg[which(abs(index_edg) < EdgeCut)] <- 0
        index <- index[which(apply(abs(index_edg), 1, max) > 0)]
        if (length(index) > 0) {
            if (max(index) > p1 & min(index) < p1) {
                trimmed_mirGeneModule <- list.append(trimmed_mirGeneModule, index)
            }
        }
    }

    mirGeneModule <- trimmed_mirGeneModule
    for (i in 1:length(mirGeneModule)) {
        myInterestedGenes_index <- mirGeneModule[[i]][mirGeneModule[[i]] < (p1 + 1)]
        myInterestedGenes <- geneNames[myInterestedGenes_index]
        geneList <- factor(as.integer(geneNames %in% myInterestedGenes))
        names(geneList) <- geneNames

        GOdata <- new("topGOdata", ontology = ontology, allGenes = geneList, annot = annFUN.gene2GO, gene2GO = gene_2_GO)

        # define test using the classic algorithm with fisher (refer to [1] if you want to understand how the different algorithms work)
        classic_fisher_result = runTest(GOdata, algorithm = "classic", statistic = "fisher")

        # define test using the weight01 algorithm (default) with fisher
        weight_fisher_result = runTest(GOdata, algorithm = "weight01", statistic = "fisher")

        # generate a table of results: we can use the GenTable function to generate a summary table with the results from tests applied to the
        # topGOdata object.
        allGO = usedGO(GOdata)

        all_res = GenTable(GOdata, weightFisher = classic_fisher_result, orderBy = "weightFisher", topNodes = length(allGO), numChar = 1000)
        all_res_weight = GenTable(GOdata, weightFisher = weight_fisher_result, orderBy = "weightFisher", topNodes = length(allGO), numChar = 1000)

        # write.csv(all_res, '~/Dropbox/COPDsmCCA/all_res_partial_1.csv') write.csv(all_res_weight,
        # '~/Dropbox/COPDsmCCA/all_res_weight_partial_1.csv')

        file <- paste(Dir, "edgecut_", EdgeCut, "module_", i, ".xlsx", sep = "")
        write.xlsx(all_res, file)

        file_weight <- paste(Dir, "edgecut_", EdgeCut, "module_", i, "weight.xlsx", sep = "")
        write.xlsx(all_res_weight, file_weight)
    }
    return(mirGeneModule)
}

GOmoduleAnalysis(Dir1, EdgeCut = 0, gene_2_GO = gene_2_GO, ontology = "BP")

GOmoduleAnalysis(Dir1, EdgeCut = 0.05, gene_2_GO = gene_2_GO, ontology = "BP")


GOmoduleAnalysis(Dir1, EdgeCut = 0.02, gene_2_GO = gene_2_GO, ontology = "BP")


# Go enrichemnt for individual module edge cut

GOmoduleAnalysis_module <- function(Dir, module_index = 1, EdgeCut = 0, gene_2_GO = gene_2_GO, nodeSize = 10, ontology = "MF") {
    # load(Sys.glob(paste0(Dir, '*.Rdata')[1])) phenoDir <- paste0(Dir, '4foldCVpctEmph/') sccaFs <- paste0(phenoDir, 'Results/*.Rdata')
    sapply(Sys.glob(paste0(Dir, "*.Rdata")), load, .GlobalEnv)
    p1 <- ncol(X1)
    p2 <- ncol(X2)
    geneNames <- colnames(X1)
    ############################################################# Number of modules after edge threshold
    EdgeCut <- EdgeCut
    trimmed_mirGeneModule <- list()
    i = module_index
    index <- unlist(mirGeneModule[[i]])
    index_edg <- as.matrix(Abar[index, index])
    index_edg[which(abs(index_edg) < EdgeCut)] <- 0
    index <- index[which(apply(abs(index_edg), 1, max) > 0)]
    if (length(index) > 0) {
        if (max(index) > p1 & min(index) < p1) {
            trimmed_mirGeneModule <- list.append(trimmed_mirGeneModule, index)
        }
    }
    mirGeneModule <- trimmed_mirGeneModule
    for (i in 1:length(mirGeneModule)) {
        myInterestedGenes_index <- mirGeneModule[[i]][mirGeneModule[[i]] < (p1 + 1)]
        myInterestedGenes <- geneNames[myInterestedGenes_index]
        geneList <- factor(as.integer(geneNames %in% myInterestedGenes))
        names(geneList) <- geneNames

        GOdata <- new("topGOdata", ontology = ontology, allGenes = geneList, annot = annFUN.gene2GO, nodeSize = nodeSize, gene2GO = gene_2_GO)


        # define test using the classic algorithm with fisher (refer to [1] if you want to understand how the different algorithms work)
        classic_fisher_result = runTest(GOdata, algorithm = "classic", statistic = "fisher")

        # define test using the weight01 algorithm (default) with fisher
        weight_fisher_result = runTest(GOdata, algorithm = "weight01", statistic = "fisher")

        # generate a table of results: we can use the GenTable function to generate a summary table with the results from tests applied to the
        # topGOdata object.
        allGO = usedGO(GOdata)

        all_res = GenTable(GOdata, weightFisher = classic_fisher_result, orderBy = "weightFisher", topNodes = length(allGO), numChar = 1000)
        all_res_weight = GenTable(GOdata, weightFisher = weight_fisher_result, orderBy = "weightFisher", topNodes = length(allGO), numChar = 1000)

        # write.csv(all_res, '~/Dropbox/COPDsmCCA/all_res_partial_1.csv') write.csv(all_res_weight,
        # '~/Dropbox/COPDsmCCA/all_res_weight_partial_1.csv')

        file <- paste(Dir, "_module", module_index, "_edgecut", EdgeCut, ".xlsx", sep = "")
        write.xlsx(all_res, file)

        file_weight <- paste(Dir, "_module", module_index, "edgecut_", EdgeCut, "weight.xlsx", sep = "")
        write.xlsx(all_res_weight, file_weight)
    }
    return(mirGeneModule)
}


GOmoduleAnalysis_module_rev <- function(Dir, module_index = 1, EdgeCut = 0, gene_2_GO = gene_2_GO, nodeSize = 10, ontology = "MF") {
    # load(Sys.glob(paste0(Dir, '*.Rdata')[1])) phenoDir <- paste0(Dir, '4foldCVpctEmph/') sccaFs <- paste0(phenoDir, 'Results/*.Rdata')
    sapply(Sys.glob(paste0(Dir, "*.Rdata")), load, .GlobalEnv)
    p1 <- ncol(X1)
    p2 <- ncol(X2)
    geneNames <- colnames(X1)
    ############################################################# Number of modules after edge threshold
    EdgeCut <- EdgeCut
    trimmed_mirGeneModule <- list()
    i = module_index
    index <- unlist(mirGeneModule[[i]])
    index_edg <- as.matrix(Abar[index, index])
    index_edg[which(abs(index_edg) < EdgeCut)] <- 0
    index <- index[which(apply(abs(index_edg), 1, max) > 0)]
    if (length(index) > 0) {
        if (max(index) > p1 & min(index) < p1) {
            trimmed_mirGeneModule <- list.append(trimmed_mirGeneModule, index)
        }
    }
    mirGeneModule <- trimmed_mirGeneModule
    for (i in 1:length(mirGeneModule)) {
        myInterestedGenes_index <- mirGeneModule[[i]][mirGeneModule[[i]] < (p1 + 1)]
        myInterestedGenes <- geneNames[myInterestedGenes_index]
        geneList <- factor(as.integer(geneNames %in% myInterestedGenes))
        names(geneList) <- geneNames

        GOdata <- new("topGOdata", ontology = ontology, allGenes = geneList, annot = annFUN.gene2GO, nodeSize = nodeSize, gene2GO = gene_2_GO)


        # define test using the classic algorithm with fisher (refer to [1] if you want to understand how the different algorithms work)
        classic_fisher_result = runTest(GOdata, algorithm = "classic", statistic = "fisher")

        # define test using the weight01 algorithm (default) with fisher
        weight_fisher_result = runTest(GOdata, algorithm = "weight01", statistic = "fisher")

        # generate a table of results: we can use the GenTable function to generate a summary table with the results from tests applied to the
        # topGOdata object.
        allGO = usedGO(GOdata)

        all_res = GenTable(GOdata, weightFisher = classic_fisher_result, orderBy = "weightFisher", topNodes = length(allGO), numChar = 1000)
        all_res_weight = GenTable(GOdata, weightFisher = weight_fisher_result, orderBy = "weightFisher", topNodes = length(allGO), numChar = 1000)

        # write.csv(all_res, '~/Dropbox/COPDsmCCA/all_res_partial_1.csv') write.csv(all_res_weight,
        # '~/Dropbox/COPDsmCCA/all_res_weight_partial_1.csv') performing BH correction on our p values
        p.adj = round(p.adjust(all_res$weightFisher, method = "BH"), digits = 4)

        # create the file with all the statistics from GO analysis
        all_res_final = cbind(all_res, p.adj)
        all_res_final = all_res_final[order(all_res_final$p.adj), ]


        file <- paste(Dir, "_module", module_index, "_edgecut", EdgeCut, "_FDR.xlsx", sep = "")
        write.xlsx(all_res_final, file)

        file_weight <- paste(Dir, "_module", module_index, "edgecut_", EdgeCut, "weight_rev.xlsx", sep = "")
        write.xlsx(all_res_weight, file_weight)
    }
    return(mirGeneModule)
}

# Module 1: 0.095 (based on EdgeCut_decision_suvey)
mirGeneModule_emphy_module1 <- GOmoduleAnalysis_module(Dir1, module_index = 1, EdgeCut = 0.095, gene_2_GO = gene_2_GO, nodeSize = 30, ontology = "BP")

mirGeneModule_emphy_module2 <- GOmoduleAnalysis_module(Dir1, module_index = 2, EdgeCut = 0.006, gene_2_GO = gene_2_GO, nodeSize = 30, ontology = "BP")

mirGeneModule_emphy_module3 <- GOmoduleAnalysis_module(Dir1, module_index = 3, EdgeCut = 0.002, gene_2_GO = gene_2_GO, nodeSize = 30, ontology = "BP")

mirGeneModule_emphy_module3_rev <- GOmoduleAnalysis_module_rev(Dir1, module_index = 3, EdgeCut = 0.002, gene_2_GO = gene_2_GO, nodeSize = 30, ontology = "BP")


emphy_module <- union(union(mirGeneModule_emphy_module1[[1]], mirGeneModule_emphy_module2[[1]]), mirGeneModule_emphy_module3[[1]])

emphy_module_name <- AbarLabel[emphy_module]
emphy_module_name

load("~/Dropbox/COPD_SCCA/02122021_4.Rdata")

load("~/Dropbox/COPDsmCCA/blockfreeze/Cavadj_Partial/Results/SmCCA3foldSamp1000_0.25_0.25_2.5/FEV1_module_name_052721.Rdata")

save(FEV1_module_name, emphy_module_name, file = paste0(Dir1, "/FEV1_enphysema_module_name.Rdata"))

load("~/Dropbox/COPDsmCCA/blockfreeze/Cavadj_Partial/Results/SmCCA3foldSamp1000_0.25_0.25_2.5/FEV1_enphysema_module_name.Rdata")

intersect(FEV1_module_name, emphy_module_name)

emphy_m1_name <- AbarLabel[mirGeneModule_emphy_module1[[1]]]
emphy_m2_name <- AbarLabel[mirGeneModule_emphy_module2[[1]]]
emphy_m3_name <- AbarLabel[mirGeneModule_emphy_module3[[1]]]

emphy_m1_name
emphy_m2_name
emphy_m3_name

emphy_module_name2 <- union(emphy_m1_name, union(emphy_m2_name, emphy_m3_name))

emphy_module_name2


FEV1_m1_name
FEV1_m2_name
FEV1_m3_name

length(AbarLabel)


# save.image('~/Dropbox/COPD_SCCA/02102021_emphysema.Rdata') load('~/Dropbox/COPD_SCCA/02102021_emphysema.Rdata')
save.image("~/Dropbox/COPD_SCCA/05272021_emphysema.Rdata")
load("~/Dropbox/COPD_SCCA/05072021_emphysema.Rdata")
