# Supplementary material for: Identifying miRNA-mRNA Networks Associated With COPD Phenotypes
Source: Front Genet. 2021 Oct 28;12:748356. doi: 10.3389/fgene.2021.748356 (PMC8581181; doi:10.3389/fgene.2021.748356)
Supplement: Supplementary file 1 [file DataSheet2.zip › COPDSmCCNet_codes/step2_emphe_copdCV_Cav_Partialadjusted.R]

# setwd('/home/efs/userSpaces/yzhuang_space/COPDsmCCA/')

dataDir <- paste0("~/COPDsmCCA/blockfreeze_emphy/Cavadj_Partial/")
dir.create(dataDir)

setwd(dataDir)

# resultDir <- paste0('/home/efs/userSpaces/yzhuang_space/COPDsmCCA/')
resultDir <- dataDir

load(paste0(resultDir, "FEV1FEV1_Cavadj_partial_091520_pctEmph20.Rdata"))


set.seed(12345)

pheno <- "FEV1pp_utah_P2"

keep <- which(!is.na(Y.pheno$FEV1pp_utah_P2))

# keep <- which(!is.na(Y.pheno$pctEmph_Thirona_P2)) Y <- matrix(Y.pheno$pctEmph_Thirona_P2[keep], ncol = 1)

Y <- matrix(Y.pheno$FEV1pp_utah_P2[keep], ncol = 1)
X1 <- t(X.gene.vst[, keep])
X2 <- t(X.mirna.vst[, keep])


N <- nrow(X1)
p1 <- ncol(X1)
p2 <- ncol(X2)
s1 <- 0.7
s2 <- 0.9
subSamp <- 1000


pen <- seq(0.05, 0.3, by = 0.025)
# pen <- seq(.05, .3, by = .05)
P1P2 <- expand.grid(pen, pen)
a <- sqrt(p1 * s1) * P1P2[, 1]
a[a < 1] <- 1
b <- sqrt(p2 * s2) * P1P2[, 2]
b[b < 1] <- 1
P1P2 <- P1P2[which(a > b), ]

K <- 4

relative <- 1:20
CCcoef_1 <- CCcoef_2 <- round(3/(2 + relative), 3)
CCcoef_1
CCcoef_3 <- round((3 - 2 * CCcoef_1), 3)
# CCcoef_3

library(SmCCNet)
library(parallel)


# for (i in 1:2){ # library(SmCCNet) CCcoef <- c(CCcoef_1[i], CCcoef_2[i], CCcoef_3[i]) CVDir <- paste0(resultDir, K, 'foldCV', pheno, '_CCcoef_', CCcoef_1[i], '_',
# CCcoef_3[i], '/') dir.create(CVDir)

# source('/home/efs/userSpaces/yzhuang_space/COPDsmCCA/codes/copdLocalCV.R') }


for (i in 1:20) {
    # library(SmCCNet)
    CCcoef <- c(CCcoef_1[i], CCcoef_2[i], CCcoef_3[i])
    CVDir <- paste0(resultDir, K, "foldCV", pheno, "_CCcoef_", CCcoef_1[i], "_", CCcoef_2[i], "_", CCcoef_3[i], "/")
    dir.create(CVDir)
    save(X1, X2, Y, N, s1, s2, subSamp, P1P2, CCcoef, file = paste0(CVDir, "Data.Rdata"))
    system(paste0("nohup nice Rscript --vanilla ~/COPDsmCCA/codes/step3_bf_emphy_copdLocalCV_com_Cav_partialadjusted.R ", CVDir, "&> copdCV_CCcoef", CCcoef_1[i], "_", CCcoef_2[i],
        "_", CCcoef_3[i], "_out &"))
}
