# Supplementary material for: Identifying miRNA-mRNA Networks Associated With COPD Phenotypes
Source: Front Genet. 2021 Oct 28;12:748356. doi: 10.3389/fgene.2021.748356 (PMC8581181; doi:10.3389/fgene.2021.748356)
Supplement: Supplementary file 1 [file DataSheet2.zip › COPDSmCCNet_codes/Step1_Preprocess_mRNA_miRNA_overlapping_emphe.Rmd]

---
title: "COPDsmCCA mRNA large"
output:
  pdf_document: default
  html_notebook: default
  html_document: default
---

```{r setup, include=FALSE}
knitr::opts_chunk$set(echo = TRUE)
knitr::opts_knit$set(root.dir = '/Users/wz/Dropbox/COPDsmCCA')
library(knitr)
library(EDASeq)
library(biomaRt)
library(RColorBrewer)
library(RUVSeq)
library(edgeR)
library(psych)
library(betareg)
library(ggplot2)
library(reshape2)
# biocLite("BiocGenerics")

my_palette <- colorRampPalette(c("red", "yellow", "cyan"))
# batchcolors <- brewer.pal(7, "Dark2")
goldcolors <- brewer.pal(7, "Set1")
#batchcolors <- brewer.pal(9, "Set1")
batchcolors <- c(brewer.pal(9, "Set1"), brewer.pal(8, "Set2"), brewer.pal(8, "Set3"), brewer.pal(8, "YlGnBu"), brewer.pal(8, "YlOrBr"))
smokingcolors <- brewer.pal(3, "Set1")
```


## Extract mRNA data.

### Extract clinical information for the samples with mRNA sequencing data.
```{r reload clinic, eval = TRUE}
pheno_all <- read.delim("/Users/wz/Dropbox/COPDsmCCA/pheno/COPDGene_P1P2_All_Visit_29sep18.txt")
pheno_all_p2 <- pheno_all[pheno_all$visitnum==2, ]

pheno_all_p2[, grep("scan", colnames(pheno_all_p2))][1:10, ]

pheno_all_large <- pheno_all_p2[, c("sid", "gender", "race", "age_visit", "BMI", "SmokCigNow", "neutrophl_pct", "lymphcyt_pct", "eosinphl_pct", "scanner", "finalGold", "FEV1pp_utah", "FVCpp_utah",    "pctEmph_Thirona")]

pheno_all_large$pctEmph_Thirona_P2_cat4<-cut(pheno_all_large$pctEmph_Thirona/100,
                                             c(0, 0.05, 0.10, 0.20, 1), right=FALSE,                                                                             labels=c(1:4))

table(pheno_all_large$scanner)

phenoNames <- c("sid", "gender", "race", "Age_P2", "BMI_P2", "SmokCigNow_P2", "neutrophl_pct_P2",
                "lymphcyt_pct_P2", "eosinphl_pct_P2", "scanner_P2", "finalGold_P2", "FEV1pp_utah_P2", "FVCpp_utah_P2",    "pctEmph_Thirona_P2","pctEmph_Thirona_P2_cat4")

colnames(pheno_all_large) <- phenoNames


pheno_all_large_mir <- read.csv("/Users/wz/Dropbox/COPDsmCCA/pheno/PhenoAll_phase2_phewasCBC_mirB_07022020.csv")[, -1]

sanner <- pheno_all_large[c("sid", "scanner_P2")]

pheno_all_large <- merge(pheno_all_large_mir, sanner, by="sid")

pheno_all_large$scanner_P2 <- as.factor(as.character(pheno_all_large$scanner_P2))
# dim(pheno_all_large)
```


# Filter low counts and low variance genes

```{r mrna_filtering, echo = FALSE, eval = FALSE}

mrnaTable <- read.table('/Users/wz/Dropbox/COPDsmCCA/RNA_seq_data/Raw_count_data/master_counts_table.tsv', sep = ',', header = TRUE)

rownames(mrnaTable) <- mrnaTable[ , 1]
mrnaTable <- mrnaTable[ , -1]
dim(mrnaTable)
ensg_list <- row.names(mrnaTable)

library(biomaRt)
mart <- useDataset("hsapiens_gene_ensembl", useMart("ensembl"))
genes.known <- getBM(attributes = c("ensembl_gene_id", "external_gene_name",
                                    "gene_biotype", "chromosome_name"),
                     filters = "ensembl_gene_id",
                     values = ensg_list,
                     mart = mart)

 # filters=c("ensembl_gene_id","biotype"), values=list(ensg_list, c('protein_coding'))
 
genes.proteinCoding <- genes.known[genes.known$gene_biotype == "protein_coding", ] 
dim(genes.proteinCoding)
# 21835

# Filter to protein-coding genes
mrnaTable <- mrnaTable[genes.proteinCoding$ensembl_gene_id, ]


colnames(mrnaTable) <- substring(colnames(mrnaTable), 2)

mrna.sd <- apply(mrnaTable, 1, sd)
mrna.keep <- (rowSums(mrnaTable > 10) >= 500) & (mrna.sd > 30)
filtered2 <- mrnaTable[mrna.keep, ]
dim(filtered2)

sid_rawoverlapping <- intersect(colnames(filtered2),
                 pheno_all_large$sid)

length(sid_rawoverlapping)

sid <- intersect(colnames(filtered2),
                 pheno_all_large$sid[which(
                   !is.na(pheno_all_large$FEV1pp_utah_P2) &
                     !is.na(pheno_all_large$pctEmph_Thirona_P2) &
                     !is.na(rowSums(pheno_all_large[ , 2:9])))])

# sid2 <- intersect(colnames(mrnaTable),
#                    pheno_all_p2$sid)
# oriPhenotype <- pheno_all_p2[which(pheno_all_p2$sid %in% sid2), ]
# table(oriPhenotype$finalGold)
# 
#   -2   -1    0    1    2    3    4 
#    6  322 1247  249  517  247   54

save(sid, filtered2, mrnaTable, 
     file = "mrnaTable_proteinCoding_091520_pctEmph.Rdata")
```


Subsect the relevant phenotype data
```{r allignedwithmrna, eval = TRUE}
load("/Users/wz/Dropbox/COPDsmCCA/mrnaTable_proteinCoding_091520_pctEmph.Rdata")
sid <- sort(sid)
dim(filtered2)
filtered2 <- filtered2[, sid]
dim(filtered2)
pheno_mrna_large <- pheno_all_large[which(pheno_all_large$sid %in% sid), ]
pheno_mrna_large  <- pheno_mrna_large [order(pheno_mrna_large$sid), ]
dim(pheno_mrna_large)

write.csv(pheno_mrna_large,
          "mrnaSeq/Results/mrnaPhenoLarge_phase2_phewasCBC_091520_pctEmph.csv")

```


### Extract master file with batch information for analyzed mrna samples.
```{r extract master, eval = TRUE}
mrnaMaster <- read.table("RNA_seq_data/master_file_subsetted.tsv", sep = '\t', header = TRUE)

head(mrnaMaster)


Lc.batch <- unlist(sapply(sid, function(x){
  idx <- which(mrnaMaster$actual_id == x)
  if(length(idx > 1)){idx <- idx[which(!is.na(mrnaMaster$Lc.Batch[idx]))]}
  return(mrnaMaster$Lc.Batch[idx])
}))

table(Lc.batch)

```


### Exploratory data analysis.
Sort mrna expressions by batches and by GOLD status.

```{r sort, eval = TRUE, include = FALSE}
pheno_mrna_large <-  read.csv("mrnaSeq/Results/mrnaPhenoLarge_phase2_phewasCBC_091520_pctEmph.csv",
                              check.names = FALSE)


# Scale and center all continuous variables
pheno_mrna_large <- transform(pheno_mrna_large,
                               Age_P2 = scale(Age_P2),
                               BMI_P2 = scale(BMI_P2),
                               neutrophl_pct_P2 = scale(neutrophl_pct_P2),
                               lymphcyt_pct_P2 = scale(lymphcyt_pct_P2),
                               eosinphl_pct_P2 = scale(eosinphl_pct_P2),
                               FEV1pp_utah_P2 = scale(FEV1pp_utah_P2),
                               FVCpp_utah_P2 = scale(FVCpp_utah_P2),
                               pctEmph_Thirona_P2 = pctEmph_Thirona_P2/100)

pheno_mrna_large$mRNAbatch_ori <- Lc.batch
pheno_mrna_large$mRNAbatch_ori <- as.factor(as.character(pheno_mrna_large$mRNAbatch_ori ))
pheno_mrna_large$mRNAbatch <- as.factor(as.numeric(pheno_mrna_large$mRNAbatch_ori))

Lc.batch_byBatch <- sort(Lc.batch)
filtered2_byBatch <- filtered2[ , order(Lc.batch)]

pheno_byBatch <- pheno_mrna_large[order(Lc.batch), ]

# only show 9 batch colors due to R color limits
colors_byBatch <- batchcolors[as.numeric(Lc.batch_byBatch)]

GOLD_byGold <- sort(pheno_byBatch$finalGold_P2)

Smoking_bySmoking <- sort(pheno_byBatch$SmokCigNow_P2)

filtered2_byGold <- filtered2_byBatch[ , order(pheno_byBatch$finalGold_P2)]

filtered2_bySmoking <- filtered2_byBatch[ , order(pheno_byBatch$SmokCigNow_P2)]

pheno_byGold <- pheno_byBatch[order(pheno_byBatch$finalGold_P2), ]
colors_byGold <- goldcolors[as.numeric(GOLD_byGold) + 2]

pheno_bySmoking <- pheno_byBatch[order(pheno_byBatch$SmokCigNow_P2), ]
colors_bySmoking <- smokingcolors[as.numeric(Smoking_bySmoking)+1]


pdata_byBatch <- data.frame(pheno_byBatch[ , -1],
                            row.names = as.character(pheno_byBatch$sid))
phenoD_byBatch <- AnnotatedDataFrame(pdata_byBatch)

set_byBatch <- newSeqExpressionSet(as.matrix(filtered2_byBatch),
                                   phenoData = phenoD_byBatch,
                                   check.names = FALSE)
set_byBatch_filtered <-set_byBatch

pdata_byGold <- data.frame(pheno_byGold[ , -1],
                           row.names = as.character(pheno_byGold$sid))
phenoD_byGold <- AnnotatedDataFrame(pdata_byGold)

set_byGold <- newSeqExpressionSet(as.matrix(filtered2_byGold),
                                  phenoData = phenoD_byGold,
                                  check.names = FALSE)

pdata_bySmoking <- data.frame(pheno_bySmoking[ , -1],
                           row.names = as.character(pheno_bySmoking$sid))
phenoD_bySmoking <- AnnotatedDataFrame(pdata_bySmoking)

set_bySmoking <- newSeqExpressionSet(as.matrix(filtered2_bySmoking),
                                  phenoData = phenoD_bySmoking,
                                  check.names = FALSE)


geneNames <- rownames(filtered2)

save(Lc.batch_byBatch, filtered2_byBatch, pdata_byBatch, colors_byBatch,
     set_byBatch, set_byBatch_filtered, GOLD_byGold, filtered2_byGold, pdata_byGold,
     colors_byGold, set_byGold, filtered2_bySmoking, pdata_bySmoking,
     colors_bySmoking, set_bySmoking,
     geneNames,
     file = "mrnaSeq/Results/filteredSorted_raw_091520_pctEmph.Rdata")
```

```{r load sort, include = FALSE, eval = TRUE}
load("mrnaSeq/Results/filteredSorted_raw_091520_pctEmph.Rdata")
```

RLE plot for raw counts without outliers. The samples are sorted and colored by batch and by GOLD status in the three panels, respectively. Batch 5 shows least variation while Batch 2 and 6 shows most variation. The noticable difference between batches is independent of GOLD status. The sample boxplots do not align at zero, indicating that we need a
normalization step to put the samples on the same scale.

```{r RLE_raw_noOutlier, eval = FALSE, include = FALSE}
pdf(file = "mrnaSeq/Figures/filteredRLE_raw_noOutlier_091520_pctEmph.pdf",
    width = 30, height = 20)
par(mfrow = c(3, 1))
Ylim <- c(-3, 3)
plotRLE(set_byBatch, outline = FALSE, col = colors_byBatch, ylim = Ylim,
        main = "Filtered mRNA", cex.main = 4)
legend("bottom", horiz = TRUE, cex = 3, text.col = batchcolors, bty = "n",
       legend = paste0("Batch ", 1:9))
# plotRLE(set_byBatch, outline = FALSE, ylim = Ylim,
#         col = goldcolors[as.numeric(pheno_byBatch$finalGold_P2)])
# legend("bottom", horiz = TRUE, cex = 3, text.col = goldcolors, bty = "n",
#        legend = paste0("GOLD ", 0:4))
plotRLE(set_byGold, outline = FALSE, col = colors_byGold,
        ylim = Ylim)
legend("bottom", horiz = TRUE, cex = 3, text.col = goldcolors, bty = "n",
       legend = paste0("GOLD ", -1:4))


plotRLE(set_bySmoking, outline = FALSE, col = colors_bySmoking,
        ylim = Ylim)
legend("bottom", horiz = TRUE, cex = 3, text.col = smokingcolors, bty = "n",
       legend = paste0("Smoking ", 1:2))

dev.off()
```
```{r RLE_raw_noOutlier_plot, echo = FALSE, out.width = "450px", out.height = "300px"}
include_graphics("/Users/wz/Dropbox/COPDsmCCA/mrnaSeq/Figures/filteredRLE_raw_noOutlier_091520_pctEmph.pdf")
```

Check principle components. When samples were colored by batch, we see clear clusters.
```{r PCA_raw, eval = TRUE, include = FALSE}
pdf(file = "mrnaSeq/Figures/filteredPCA_raw_091520_pctEmph.pdf", width = 20, height = 10)
par(mfrow = c(1, 2))
plotPCA(set_byBatch, col = colors_byBatch,
        main = "Filtered mRNA (colored by batch)")
legend("topright", text.col = batchcolors, bty = "n",
       legend = paste0("Batch ", 1:36))
plotPCA(set_byGold, col = colors_byGold,labels=FALSE,
        main = "Filtered mRNA (colored by GOLD)")
legend("topright", text.col = goldcolors, bty = "n",
       legend = paste0("GOLD ", -1:4))

plotPCA(set_bySmoking, col = colors_bySmoking,labels=FALSE,
        main = "Filtered mRNA (colored by Smoking)")
legend("topright", text.col = smokingcolors, bty = "n",
       legend = paste0("GOLD ", -1:4))

dev.off()

```
```{r PCA_raw_plot, echo = FALSE, out.width = "450px"}
include_graphics("/Users/wz/Dropbox/COPDsmCCA/mrnaSeq/Figures/filteredPCA_raw_091520_pctEmph.pdf")
```


### Apply upper-quartile normalization.
```{r UQ, eval = TRUE, include = FALSE}
genes <- rownames(filtered2)

set_byBatch <- betweenLaneNormalization(set_byBatch, which = "upper")
set_byGold <- betweenLaneNormalization(set_byGold, which = "upper")
set_bySmoking <- betweenLaneNormalization(set_bySmoking, which = "upper")

save(colors_byBatch, set_byBatch, colors_byGold, colors_bySmoking, set_bySmoking, set_byGold, genes, geneNames,file = "mrnaSeq/Results/filteredSorted_UQnorm_091520_pctEmph.Rdata")
```
```{r load byBatch, include = FALSE}
load("mrnaSeq/Results/filteredSorted_UQnorm_091520_pctEmph.Rdata")
```

Batch effect still presents but the samples are more comparable.
```{r RLEPCA_UQ, eval = TRUE, include = FALSE}
pdf(file = "mrnaSeq/Figures/filteredRLE_UQnorm_091520_pctEmph.pdf",
    width = 30, height = 20)
par(mfrow = c(3, 1))
plotRLE(set_byBatch, outline = TRUE, col = colors_byBatch, ylim = c(-6, 6),
        main = "Upper quartile normalized mRNA", cex.main = 4)
legend("bottom", horiz = T, cex = 3, text.col = batchcolors, bty = "n",
       legend = paste0("Batch ", 1:9))
# plotRLE(set_byBatch, outline = TRUE, ylim = c(-6, 6),
#         col = goldcolors[as.numeric(pheno_byBatch$finalGold_P2)])
# legend("bottom", horiz = T, cex = 3, text.col = goldcolors, bty = "n",
#        legend = paste0("GOLD ", 0:4))
plotRLE(set_byGold, outline = TRUE, col = colors_byGold,
        ylim = c(-6, 6))
legend("bottom", horiz = T, cex = 3, text.col = goldcolors, bty = "n",
       legend = paste0("GOLD ", -1:4))

plotRLE(set_bySmoking, outline = TRUE, col = colors_bySmoking,
        ylim = c(-6, 6))
legend("bottom", horiz = TRUE, cex = 3, text.col = smokingcolors, bty = "n",
       legend = paste0("Smoking ", 1:2))

dev.off()

pdf(file = "mrnaSeq/Figures/filteredRLE_UQnorm_noOutlier_091520_pctEmph.pdf",
    width = 30, height = 20)
par(mfrow = c(3, 1))
Ylim <- c(-3, 3)
plotRLE(set_byBatch, outline = FALSE, col = colors_byBatch, ylim = Ylim,
        main = "Upper quartile normalized mRNA", cex.main = 4)
legend("bottom", horiz = TRUE, cex = 3, text.col = batchcolors, bty = "n",
       legend = paste0("Batch ", 1:9))
# plotRLE(set_byBatch, outline = FALSE, ylim = Ylim,
#         col = goldcolors[as.numeric(pheno_byBatch$finalGold_P2)])
# legend("bottom", horiz = TRUE, cex = 3, text.col = goldcolors, bty = "n",
#        legend = paste0("GOLD ", 0:4))
plotRLE(set_byGold, outline = FALSE, col = colors_byGold,
        ylim = Ylim)
legend("bottom", horiz = TRUE, cex = 3, text.col = goldcolors, bty = "n",
       legend = paste0("GOLD ", -1:4))

plotRLE(set_bySmoking, outline = FALSE, col = colors_bySmoking,
        ylim = Ylim)
legend("bottom", horiz = TRUE, cex = 3, text.col = smokingcolors, bty = "n",
       legend = paste0("Smoking ", 0:1))

dev.off()

pdf(file = "mrnaSeq/Figures/filteredPCA_UQnorm_091520_pctEmph.pdf", width = 20, height = 10)
par(mfrow = c(1, 2))
plotPCA(set_byBatch, col = colors_byBatch,
        main = "Filtered mRNA (colored by batch)")
legend("bottomleft", horiz = FALSE, text.col = batchcolors, bty = "n",
       legend = c("Batch 1", "Batch 2", "Batch 3", "Batch 4", "Batch 5",
                  "Batch 6", "Batch 7", "Batch 8", "Batch 9"))
plotPCA(set_byGold, cex = FALSE, col = colors_byGold,
        main = "Filtered mRNA (colored by GOLD)")
legend("bottomleft", horiz = FALSE, text.col = goldcolors, bty = "n",
       legend = c("GOLD -1", "GOLD 0", "GOLD 1", "GOLD 2", "GOLD 3", "GOLD 4"))
dev.off()
```


```{r RLE_UQ_plot, echo = FALSE, out.width = "450px", out.height = "300px"}
include_graphics("/Users/wz/Dropbox/COPDsmCCA/mrnaSeq/Figures/filteredRLE_UQnorm_noOutlier_091520_pctEmph.pdf")
```
```{r PCA_UQ_plot, echo = FALSE, out.width = "450px"}
include_graphics("/Users/wz/Dropbox/COPDsmCCA/mrnaSeq/Figures/filteredPCA_UQnorm_091520_pctEmph.pdf")
```

### Check correlations between phenotypes.
Along the diagonal show the histogram of each covariate of interest. Below the diagonal are the jittered scatter plots for pairwise covariates. The red curves are the locally weighted scatterplot smoothing fits. Above the diagonal are the correlations between covariates.

Note that netrophl and lymphcyt are highly correlated.
```{r phenoCor, eval = TRUE, include = FALSE}
pdata <- pData(set_byGold)
pdf(file = "mrnaSeq/Figures/mrnaPhenoCor_091520_pctEmph.pdf", width = 10, height = 10)
pairs.panels(pdata, pch = 21, ellipses = FALSE, jiggle = TRUE,
             bg = colors_byGold)
dev.off()
```
```{r phenoCor_plot, echo = FALSE, out.width = "450px"}
include_graphics("/Users/wz/Dropbox/COPDsmCCA/mrnaSeq/Figures/mrnaPhenoCor_091520_pctEmph.pdf")
```

### Correct for batch effects and remove unwanted variation using RUVr.
Since there is no control sample or house keeping genes available, we will use
the residual based RUVr method. It utilizes the residuals from a first-pass
generalized linear model GLM regression of the counts on the covariates of
interest. All genes are used in finding unwanted variateions.

Define a plot function that creates RLE plots for before and after correction
comparison.
```{r plotRLE, eval = TRUE, include = FALSE}
plotRUVrRLE <- function(ExprData = set_byBatch, Features = genes, RUV.ks = 1:5,
                        Residuals = NULL, FigureDir = NULL, Ylim = c(-2.5, 2.5),
                        Col = colors_byBatch, Title = "Post RUVr",
                        IncludeRUVk = TRUE, Outline = FALSE,
                        AddBatchLegend = TRUE, AddGoldLegend = FALSE,
                        pdfWidth = 30, pdfHeight = 20){
  # ExprData: a numeric matrix containing the gene expression.
  # Features: features names used for RUVs.
  # RUV.ks: a set of unwanted variation factor numbers.
  # Residuals: residual values from a GLM fit.
  # FigureDir: directory where the figures should be saved in.
  # Ylim: range for RLE values.
  # Col: color ordered by batch.
  # Title: partial title for post adjustment RLE plot.
  # IncludeRUVk: whether to include number of RUV components in figure title.
  # Outline: whether to include outliers. Default at FALSE.
  # AddBatchLegend: whether to include batch legend. Default at TRUE.
  # AddGoldLegend: whether to include GOLD status legend. Default at FALSE.
  # pdfWidth, pdfHeight: width and height of the saved pdf plot.

  newTitle <- Title
  for(RUV.k in RUV.ks){
    set.k <- RUVr(ExprData, cIdx = Features, k = RUV.k, residuals = Residuals)

    pdf(paste0(FigureDir, "RUVrRLE_bybatch_k", RUV.k, "_091520_pctEmph.pdf"),
        width = pdfWidth, height = pdfHeight)
    par(mfrow = c(2,1), cex.main = 4)
    plotRLE(ExprData, outline = Outline, ylim = Ylim, col = Col,
            main = "Before")

    if(IncludeRUVk){newTitle <- paste0(Title, " (k=", RUV.k, ")")}
    plotRLE(set.k, outline = Outline, ylim = Ylim, col = Col,
            main = newTitle)

    if(AddBatchLegend){
      legend("bottom", horiz = T, cex = 3, text.col = batchcolors, bty = "n",
             legend = paste0("Batch ", 1:9))
    }
    if(AddGoldLegend){
      legend("bottom", horiz = T, cex = 3, text.col = goldcolors, bty = "n",
             legend = paste0("GOLD ", -1:4))
    }

    dev.off()
  }
}

```

Define a plot function that compares RUVr results with different number of
components. It calculates the standard deviation of RLE medians.
```{r plotVar, eval = TRUE, include = FALSE}
plotRLEVar <- function(ExprData = set_byBatch, Features = genes, RUV.ks = 1:10,
                       Residuals = NULL, FigureFile = NULL,
                       Title = NULL, pdfWidth = 10, pdfHeight = 10){

  v <- sapply(RUV.ks, function(x){
    set.k <- RUVr(ExprData, cIdx = Features, k = x, residuals = Residuals)
    count.k <- normCounts(set.k)
    meds.k <- apply(count.k, 2, quantile, .5)
    interq.k <- apply(count.k, 2, quantile, .75) - apply(count.k, 2, quantile, .25)
    return(c(sd(meds.k), sd(interq.k)))
  })

  pdf(FigureFile, width = pdfWidth, height = pdfHeight)
  par(mar = c(5, 5, 2, 5))
  plot(RUV.ks, v[1, ], type = "b", xlab = "k", ylab = "sd(median)", col = "blue",
       main = Title)
  par(new = TRUE)
  plot(RUV.ks, v[2, ], axes = FALSE, type = "b", xlab = NA, ylab = NA, col = "green")
  axis(side = 4)
  mtext(side = 4, line = 3, "sd(inter-quartile range)")
  legend("topright", legend = c("median", "inter-quartile"), pch = 1, lty = 1,
         col = c("blue", "green"), bty = "n")
  dev.off()
}
```


Include gender, race, Age, smoking, CBC, and FEV1 as covariates and compute the expression residuals.
```{r ruvseq, eval = TRUE, include = FALSE}
head(pData(set_byBatch))
design <- model.matrix(~ gender + race + Age_P2 + SmokCigNow_P2 +
                         neutrophl_pct_P2 + lymphcyt_pct_P2 + eosinphl_pct_P2 +
                         pctEmph_Thirona_P2, data = pData(set_byBatch))

# design <- model.matrix(~ neutrophl_pct_P2 + lymphcyt_pct_P2 + eosinphl_pct_P2 +
#                          FEV1pp_utah_P2, data = pData(set_byBatch))

y <- DGEList(counts = normCounts(set_byBatch))
y <- estimateGLMCommonDisp(y, design)
y <- estimateGLMTagwiseDisp(y, design)

fit <- glmFit(y, design)
res <- residuals(fit, type = "deviance")
save(design, y, fit, res,
     file = "mrnaSeq/Results/GLM_GenderRaceAgeSmokCBCFEV1_091520_pctEmph.Rdata")
```
```{r ruvseq_plot, eval = FALSE, include = FALSE}
load("mrnaSeq/Results/GLM_GenderRaceAgeSmokCBCFEV1_091520_pctEmph.Rdata")
plotRLEVar(Residuals = res,
           FigureFile = "mrnaSeq/Figures/RUVrRLE_GenderRaceAgeSmokCBCFEV1_noOutlier/RUVrMedSd_GenderRaceAgeSmokCBCFEV1_091520_pctEmph.pdf",
           Title = "Gender, Race, Age, Smoking, CBC, FEV1")

plotD <- "mrnaSeq/Figures/RUVrRLE_GenderRaceAgeSmokCBCFEV1_noOutlier_091520_pctEmph/"
dir.create(plotD)
plotRUVrRLE(RUV.ks = 1:10, Residuals = res, FigureDir = plotD, Ylim = c(-3, 3),
            Title = "Gender, Race, Age, Smoking, CBC, FEV1")
plotD <- "mrnaSeq/Figures/RUVrRLE_GenderRaceAgeSmokCBCFEV1_091520_pctEmph/"
dir.create(plotD)
plotRUVrRLE(RUV.ks = 1:10, Residuals = res, FigureDir = plotD, Outline = TRUE,
            Ylim = c(-6, 6), Title = "Gender, Race, Age, Smoking, CBC, FEV1")
```


Figure below shows how the variation (standard deviation) of median values
changes as more components added into the RUVr model. Both curves enter a
"valley" at k = 3, indicating that the variation decreased drastically after
adding the first three components.
```{r MedVar_plot, echo = FALSE, out.width = "250px"}
include_graphics("/Users/wz/Dropbox/COPDsmCCA/mrnaSeq/Figures/RUVrRLE_GenderRaceAgeSmokCBCFEV1_noOutlier/RUVrMedSd_GenderRaceAgeSmokCBCFEV1_091520_pctEmph.pdf")
```

Below is the RLE plot of the corrected data with the first three components
comparing to before correction. Outliers were excluded.
```{r RUVr_k3_plot, echo = FALSE, out.width = "450px", out.height= "300px"}
include_graphics(
  "/Users/wz/Dropbox/COPDsmCCA/mrnaSeq/Figures/RUVrRLE_GenderRaceAgeSmokCBCFEV1_noOutlier_091520_pctEmph/RUVrRLE_bybatch_k3_091520_pctEmph.pdf")
```

Post correction, the sample medians aligned around zero and the inter-quartile ranges are similar for most samples. One can include more components (i.e. $k>3$) bearing the risk of over-correcting the data. We will use $k=3$.

```{r RUVr_k3, eval = TRUE, include = FALSE}
newset_byBatch <- RUVr(set_byBatch, cIdx = genes, k = 3, residuals = res)

ruvWs <- (pData(newset_byBatch)[, c("W_1", "W_2", "W_3")])

save(newset_byBatch, genes, res, design, fit, geneNames,
     file = "mrnaSeq/Results/RUVr_k3_091520_pctEmph.Rdata")
```

Rearrange the samples and color by GOLD status to check if the samples with bigger inter-quartile range are from the same GOLD group.
```{r RUVr_k3_colByGold, echo = FALSE, include = FALSE, eval = TRUE}
pdf("mrnaSeq/Figures/RUVrRLE_k3_GenderRaceAgeSmokCBCFEV1_091520_pctEmph.pdf",
    height = 20, width = 30)
par(mfrow = c(2, 1))
Ylim <- c(-3, 3)
plotRLE(newset_byBatch, outline = FALSE, ylim = Ylim, cex.main = 4,
        col = colors_byBatch, main = "Gender, Race, Age, Smoking, CBC, FEV1 (k=3)")
legend("bottom", horiz = TRUE, cex = 3, text.col = batchcolors, bty = "n",
       legend = paste("Batch", 1:36))
# plotRLE(newset_byBatch, outline = FALSE, ylim = Ylim, cex.main = 4,
#         col = goldcolors[as.numeric(pheno_byBatch$finalGold_P2)])
# legend("bottom", horiz = T, cex = 3, text.col = goldcolors, bty = "n",
#        legend = c("GOLD 0", "GOLD 1", "GOLD 2", "GOLD 3", "GOLD 4"))
plotRLE(normCounts(newset_byBatch)[ , order(pdata_byBatch$finalGold_P2)],
        outline = FALSE, ylim = Ylim, cex.main = 4,
        col = colors_byGold)
legend("bottom", horiz = T, cex = 3, text.col = goldcolors, bty = "n",
       legend = c("GOLD -1", "GOLD 0", "GOLD 1", "GOLD 2", "GOLD 3", "GOLD 4"))
dev.off()

```
```{r RUVr_k3_colByGold_plot, echo = FALSE, out.width = "450px", out.height= "300px"}
include_graphics("/Users/wz/Dropbox/COPDsmCCA/mrnaSeq/Figures/RUVrRLE_k3_GenderRaceAgeSmokCBCFEV1_091520_pctEmph.pdf")
```


### unadjusted mRNA for covariates Gender, Race, Age, Smoking, CBC.
Require the adjusted expression levels to have variance greater than 1.
```{r noadjust mrna, eval = TRUE}
load("mrnaSeq/Results/GLM_GenderRaceAgeSmokCBCFEV1_091520_pctEmph.Rdata")
newset.gene <- RUVr(set_byBatch, cIdx = genes, k = 3, residuals = res,
                    round = TRUE)

Y <- normCounts(newset.gene)
X <- fit$design[ , 2:4]
beta <- fit$coefficients[ , 2:4]
#Y_adj <- t(exp(log(t(Y) + 1) -  X %*% t(beta)) - 1)
#Y_adj <- t(exp(log(t(Y) + 1))  - 1)
Y_adj <- Y
rownames(Y_adj) <- geneNames
gene_var <- apply(Y_adj, 1, var)
summary(gene_var)

X.gene <- Y_adj[which(gene_var > 1), ]
dim(X.gene)

save(newset.gene, res, design, fit, X, Y_adj, gene_var, X.gene, newset_byBatch,
     file = "mRnaSeq/Results/RUVr_k3_unCovAdj_091520_pctEmph2.Rdata")
```


### partial adjust mRNA for covariates Gender, Race, Age, Smoking, CBC.
Require the adjusted expression levels to have variance greater than 1.
```{r partil adjust mrna, eval = TRUE}
newset.gene <- RUVr(set_byBatch, cIdx = genes, k = 3, residuals = res,
                    round = TRUE)

Y <- normCounts(newset.gene)

X <- fit$design[ , 2:4]
beta <- fit$coefficients[ , 2:4]
Y_adj <- t(exp(log(t(Y) + 1) -  X %*% t(beta)) - 1)
Y_ori <- Y
#Y_adj <- t(exp(log(t(Y) + 1))  - 1)
rownames(Y_adj) <- geneNames
rownames(Y_ori) <- geneNames

gene_var <- apply(Y_adj, 1, var)
summary(gene_var)

X.gene <- Y_adj[which(gene_var > 1), ]
dim(X.gene)


save(newset.gene, res, design, fit, X, Y_adj, Y_ori, gene_var, X.gene, newset_byBatch,
     file = "mRnaSeq/Results/RUVr_k3_partialCovAdj_091520_pctEmph.Rdata")
```


### Full adjust mRNA for covariates Gender, Race, Age, Smoking, CBC.
Require the adjusted expression levels to have variance greater than 1.
```{r full adjust mrna, eval = TRUE}

X <- fit$design[ , 2:8]
beta <- fit$coefficients[ , 2:8]
Y_adj <- t(exp(log(t(Y) + 1) -  X %*% t(beta)) - 1)
#Y_adj <- t(exp(log(t(Y) + 1))  - 1)
rownames(Y_adj) <- geneNames
gene_var <- apply(Y_adj, 1, var)
summary(gene_var)

X.gene <- Y_adj[which(gene_var > 1), ]
dim(X.gene)

save(newset.gene, res, design, fit, X, Y_adj, gene_var, X.gene, newset_byBatch,
     file = "mRnaSeq/Results/RUVr_k3_fullCovAdj_091520_pctEmph.Rdata")
```


## Prepare data for SmCCANet.

### unadjusted: extract samples with available mRNA, miRNA and clinical data.
```{r unadjusted load mirna, include = FALSE}
load("/Users/wz/Dropbox/COPDsmCCA/mRnaSeq/Results/RUVr_k3_unCovAdj_091520_pctEmph2.Rdata")
load("/Users/wz/Dropbox/COPDsmCCA/microRnaSeq/Results/RUVr_k3_unCovAdj_070820.Rdata")
#load("microRnaSeq/Results/filteredSortedNormalized.Rdata")
pilotID <- colnames(X.mirna_filterC)
```


```{r pilot data, eval = TRUE}
pilotID <- intersect(pilotID, colnames(X.gene))
X.gene <- X.gene[ , pilotID]
X.mirna <- X.mirna_filterC[ , pilotID]
Y.pheno <- pData(newset_byBatch)[pilotID, ]
dim(Y.pheno)

allY <- pData(newset_byBatch)[pilotID, ]

# # Why covariates include smoKcigNow_P2 but not age and gender?
# fit <- lm(FEV1pp_utah_P2 ~  SmokCigNow_P2 + neutrophl_pct_P2
#           + lymphcyt_pct_P2 + eosinphl_pct_P2,
#           data = pData(set.mirna)[pilotID, ])
#
#
# lm_res <- pData(set.mirna)[pilotID, ]$FEV1pp_utah_P2 - (predict(fit) -fit$coefficients[1])
#
#
# # adjusted FEV1pp_utah_P2
# Y.pheno$FEV1pp_utah_P2 <- lm_res


# Variance stabilizing transformation
library(DESeq2)
#pctEmph_Thirona_P2_cat4 <- Y.pheno$pctEmph_Thirona_P2_cat4

X.gene <- apply(X.gene, 1:2, round)
X.gene[X.gene < 0] <- 0

dds1 <- DESeqDataSetFromMatrix(X.gene, colData = Y.pheno, design = ~ 1)

vsd1 <- varianceStabilizingTransformation(dds1)
X.gene.vst <- assay(vsd1)


X.mirna <- apply(X.mirna, 1:2, round)


X.mirna[X.mirna < 0] <- 0

max(X.mirna)

dds2 <- DESeqDataSetFromMatrix(X.mirna, colData = Y.pheno, design = ~ 1)


vsd2 <- varianceStabilizingTransformation(dds2)
X.mirna.vst <- assay(vsd2)

save(pilotID, X.mirna, X.gene, Y.pheno,
     X.mirna.vst, X.gene.vst,
     file = "FEV1FEV1_Cavadj_unadjusted_091520_pctEmph20.Rdata")

```


### Full adjustment

```{r full load mirna, include = FALSE}
load("/Users/wz/Dropbox/COPDsmCCA/mRnaSeq/Results/RUVr_k3_fullCovAdj_091520_pctEmph.Rdata")
load("/Users/wz/Dropbox/COPDsmCCA/microRnaSeq/Results/RUVr_k3_fullCovAdj_070820.Rdata")
# load("microRnaSeq/Results/filteredSortedNormalized.Rdata")
pilotID <- colnames(X.mirna_filterC)
```


```{r full pilot data, eval = TRUE}
pilotID <- intersect(pilotID, colnames(X.gene))
X.gene <- X.gene[ , pilotID]
X.mirna <- X.mirna_filterC[ , pilotID]
Y.pheno <- pData(newset_byBatch)[pilotID, ]
dim(Y.pheno)

allY <- pData(newset_byBatch)[pilotID, ]

# # Why covariates include smoKcigNow_P2 but not age and gender?

library(betareg)
fit <- betareg(pctEmph_Thirona_P2 ~ gender + race + Age_P2 + scanner_P2++ SmokCigNow_P2 +
                         neutrophl_pct_P2 + lymphcyt_pct_P2 + eosinphl_pct_P2,
                        data = pData(newset_byBatch)[pilotID, ])

logit_res <- logit(pData(newset_byBatch)[pilotID, ]$pctEmph_Thirona_P2) - (logit(predict(fit)) -  fit$coefficients$mean[1])

logit_res
library(boot)
# adjusted pctEmph_Thirona_P2
Y.pheno$pctEmph_Thirona_P2 <- inv.logit(logit_res)


# Variance stabilizing transformation
library(DESeq2)
#pctEmph_Thirona_P2_cat4 <- Y.pheno$pctEmph_Thirona_P2_cat4

X.gene <- apply(X.gene, 1:2, round)
X.gene[X.gene < 0] <- 0

dds1 <- DESeqDataSetFromMatrix(X.gene, colData = Y.pheno, design = ~ 1)

vsd1 <- varianceStabilizingTransformation(dds1)
X.gene.vst <- assay(vsd1)


X.mirna <- apply(X.mirna, 1:2, round)

X.mirna[X.mirna < 0] <- 0


dds2 <- DESeqDataSetFromMatrix(X.mirna, colData = Y.pheno, design = ~ 1)


vsd2 <- varianceStabilizingTransformation(dds2)
X.mirna.vst <- assay(vsd2)

save(pilotID, X.mirna, X.gene, Y.pheno,
     X.mirna.vst, X.gene.vst,
     file = "FEV1FEV1_Cavadj_full_091520_pctEmph20.Rdata")

```


### Partial adjustment: extract samples with available mRNA, miRNA and clinical data.
```{r partial load mirna, include = FALSE}
load("/Users/wz/Dropbox/COPDsmCCA/mRnaSeq/Results/RUVr_k3_partialCovAdj_091520_pctEmph.Rdata")

load("/Users/wz/Dropbox/COPDsmCCA/microRnaSeq/Results/RUVr_k3_parital_CovAdj_070820.Rdata")
#load("/Users/wz/Dropbox/COPDsmCCA/microRnaSeq/Results/filteredSortedNormalized.Rdata")
pilotID <- colnames(X.mirna_filterC)
```


```{r partial pilot data, eval = TRUE}
pilotID <- intersect(pilotID, colnames(X.gene))
X.gene <- X.gene[ , pilotID]
X.mirna <- X.mirna_filterC[ , pilotID]
Y.pheno <- pData(newset_byBatch)[pilotID, ]
dim(Y.pheno)

allY <- pData(newset_byBatch)[pilotID, ]


fit <- betareg(pctEmph_Thirona_P2 ~ gender + race + Age_P2 + scanner_P2 ,
                        data = pData(newset_byBatch)[pilotID, ])

logit_res <- logit(pData(newset_byBatch)[pilotID, ]$pctEmph_Thirona_P2) - (logit(predict(fit)) -  fit$coefficients$mean[1])

logit_res
library(boot)
# adjusted pctEmph_Thirona_P2
Y.pheno$pctEmph_Thirona_P2 <- inv.logit(logit_res)


# Variance stabilizing transformation
library(DESeq2)
#pctEmph_Thirona_P2_cat4 <- Y.pheno$pctEmph_Thirona_P2_cat4

X.gene <- apply(X.gene, 1:2, round)
X.gene[X.gene < 0] <- 0

dds1 <- DESeqDataSetFromMatrix(X.gene, colData = Y.pheno, design = ~ 1)

vsd1 <- varianceStabilizingTransformation(dds1)
X.gene.vst <- assay(vsd1)


X.mirna <- apply(X.mirna, 1:2, round)


X.mirna[X.mirna < 0] <- 0

max(X.mirna)

dds2 <- DESeqDataSetFromMatrix(X.mirna, colData = Y.pheno, design = ~ 1)


vsd2 <- varianceStabilizingTransformation(dds2)
X.mirna.vst <- assay(vsd2)

save(pilotID, X.mirna, X.gene, Y.pheno, 
     X.mirna.vst, X.gene.vst,
     file = "FEV1FEV1_Cavadj_partial_091520_pctEmph20.Rdata")

```

```{r PC_trait, eval = FALSE, eval = FALSE, include = FALSE}
source("/Users/wz/Dropbox/COPDsmCCA/codes/pcPhenoCorr.R")
filtered_PCCor <- pcPhenotypeCor(counts(set_byBatch_filtered), pData(set_byBatch_filtered)[, c(1:14, 18)], nPCs=10, out = "filtered_Allchr_091520_pctEmph")
uqnor_PCCor <- pcPhenotypeCor(normCounts(set_byBatch), pData(set_byBatch_filtered)[, c(1:14, 18)], nPCs=10, out = "UQnormalization_Allchr_091520_pctEmph")
Ruvr_PCCor <- pcPhenotypeCor(normCounts(newset_byBatch), pData(set_byBatch_filtered)[, c(1:14, 18)], nPCs=10, out = "RUVr_Allchr_091520_pctEmph")
Covadj_PCCor<-pcPhenotypeCor(X.gene, allY[, c(1:14, 18)], nPCs=10, out = "paryitalCovAdj_vsd_Allchr_091520_pctEmph")

ruvWs <- pData(newset_byBatch)[, c("W_1", "W_2", "W_3")]
#summary(ruvWs)

RUVr_W1_PCCor<-RuvsCor(ruvWs, pData(set_byBatch_filtered)[, c(1:14, 18)], out = "ruvWs_AllChr_091520_pctEmph")

```

### Check PCA plots for preocessed samples.

```{r PCA_pilot, eval = FALSE, eval = TRUE, include = FALSE}
colors_pilotGold <- goldcolors[as.numeric(Y.pheno$finalGold_P2) + 1]
pdf(file = "pilotPCA_processed_Partial_b_091520_pctEmph.pdf", width = 20, height = 10)
par(mfrow = c(1, 2))
plotPCA(X.gene, col = colors_pilotGold, main = "By mRNA")
legend("topleft", text.col = goldcolors[c(1:5)], bty = "n",
       legend = c("GOLD -1", "GOLD 0","GOLD 1", "GOLD 2", "GOLD 3", "GOLD 4"))
plotPCA(X.mirna, col = colors_pilotGold, main = "By miRNA")
dev.off()
```


```{r PCA_pilot_Batch1, eval = TRUE, eval = TRUE, include = FALSE}

pdf(file = "mrnaSeq/Figures/pilotPCA_processed_Batch_091520_pctEmph.pdf", width = 20, height = 10)

par(mfrow = c(2, 2))


plotPCA(set_byBatch_filtered, col = colors_byBatch,
        main = "By mRNA after filtering")

legend("bottom", horiz = TRUE, cex = 1, text.col = batchcolors, bty = "n",
       legend = paste("Batch", 1:36))


plotPCA(set_byBatch, col = colors_byBatch, main = "By mRNA after UQ normalization")

legend("bottom", horiz = TRUE, cex = 1, text.col = batchcolors, bty = "n",
       legend = paste("Batch", 1:36))


plotPCA(newset_byBatch, col = colors_byBatch, main = "By mRNA after RUVr (k=3)")

legend("bottom", horiz = TRUE, cex = 1, text.col = batchcolors, bty = "n",
       legend = paste("Batch", 1:36))


plotPCA(X.gene, col = colors_byBatch, main = "By mRNA after RUVr and partial covariate adjustment")
legend("bottom", horiz = TRUE, cex = 1, text.col = batchcolors, bty = "n",
       legend = paste("Batch", 1:36))

dev.off()
```


```{r PCA_pilot_gender, eval = TRUE, eval = TRUE, include = FALSE}

pdf(file = "mrnaSeq/Figures/pilotPCA_processed_Gender_091520_pctEmph.pdf", width = 20, height = 10)

par(mfrow = c(2, 2))
plotPCA(set_byBatch_filtered, col = pData(set_byBatch_filtered)$gender, cex = FALSE,
        main = "By mRNA after filtering: color by gender")

plotPCA(set_byBatch, col = pData(set_byBatch)$gender, cex = FALSE, main = "By mRNA after UQ normalization")

plotPCA(newset_byBatch, col = pData(newset_byBatch)$gender, cex = FALSE, main = "By mRNA after RUVr (k=3)")

plotPCA(X.gene, col = Y.pheno$gender, cex = FALSE, main = "By mRNA after RUVr and partial covariate adjustment")

dev.off()
```


```{r check lymp, eval = FALSE, eval = FALSE, include = FALSE}
library(ggfortify)

pc_lym <- (pData(set_byBatch)[, 7:9])
autoplot(prcomp(pc_lym))

hist(pData(set_byBatch)[, 7])
hist(pData(set_byBatch)[, 8])
hist(pData(set_byBatch)[, 9])
```


```{r PCA_pilot more, eval = TRUE, include = FALSE}
pdf(file = "mrnaSeq/Figures/pilotPCA_mrna_processed_091520_pctEmph.pdf", width = 10, height = 10)
plotPCA(X.gene, col = colors_pilotGold, k = 4)
dev.off()

pdf(file = "mrnaSeq/Figures/pilotPCA_mirna_processed_Partial_b_091520_pctEmph.pdf", width = 10, height = 10)
plotPCA(X.mirna, col = colors_pilotGold, k = 4)
dev.off()
```


```{r PCA_pilot_plot_batch, echo = FALSE, out.width = "450px"}
include_graphics("/Users/wz/Dropbox/COPDsmCCA/mrnaSeq/Figures/pilotPCA_processed_Batch_091520_pctEmph.pdf")
```

```{r PCA_pilot_plot, echo = FALSE, out.width = "450px"}
include_graphics("/Users/wz/Dropbox/COPDsmCCA/mrnaSeq/Figures/pilotPCA_mrna_processed_091520_pctEmph.pdf")
```

```{r PCA_pilot_plot_mirna, echo = FALSE, out.width = "450px"}
include_graphics("/Users/wz/Dropbox/COPDsmCCA/mrnaSeq/Figures/pilotPCA_mirna_processed_Partial_b_091520_pctEmph.pdf")
```


## boxplot of correlations


```{r correlations}
keep <- which(!is.na(Y.pheno$pctEmph_Thirona_P2))
Y <- matrix(Y.pheno$pctEmph_Thirona_P2[keep], ncol = 1)

X1 <- t(X.gene[ , keep]); X2 <- t(X.mirna[ , keep])
N <- length(keep); p1 <- ncol(X1); p2 <- ncol(X2)
bigCor <- cor(cbind(X1, X2, Y))

Cor_gm <- bigCor[1:ncol(X1), (ncol(X1)+1):(ncol(bigCor)-1)]
Cor_gf <- bigCor[1:ncol(X1), ncol(bigCor)]
Cor_mf <- bigCor[(ncol(X1)+1):(ncol(bigCor)-1), ncol(bigCor)]
dim(Cor_gm)
length(Cor_gf)
length(Cor_mf)


## create object suitable for plotting with boxplot
## I.e. convert to melted or long format
cordf <- data.frame(values = c(as.vector(Cor_gm), Cor_gf, Cor_mf),
                 vars = rep(c("mRNA-miRNA","mRNA-FEV1pp", "miRNA-FEV1pp"), 
                 times = c(ncol(Cor_gm)*nrow(Cor_gm),length(Cor_gf), length(Cor_mf))))

cordf$orders <- factor(cordf$vars , levels=c("mRNA-miRNA","mRNA-FEV1pp", "miRNA-FEV1pp"))

pdf(file = "/Users/wz/Dropbox/COPDsmCCA/mrnaSeq/Figures/correlations_check_091520_pctEmph.pdf", width = 10, height = 10)
boxplot(values ~ orders, data = cordf, ylab = "Correlations")

dev.off()

```


## draw the boxplot
```{r correlationsplot, echo = FALSE, out.width = "450px"}
include_graphics("/Users/wz/Dropbox/COPDsmCCA/mrnaSeq/Figures/correlations_check_091520_pctEmph.pdf")
```
