# Supplementary material for: Identifying miRNA-mRNA Networks Associated With COPD Phenotypes
Source: Front Genet. 2021 Oct 28;12:748356. doi: 10.3389/fgene.2021.748356 (PMC8581181; doi:10.3389/fgene.2021.748356)
Supplement: Supplementary file 1 [file DataSheet2.zip › COPDSmCCNet_codes/step4_runSCCAfromCVcopdcat_emphy_partialadjusted.R]

rm(list = ls())

####################################################################### Functions

source("~/Dropbox/COPDsmCCA/codes/SCCAdiagTools_naomit.R")
source("~/Dropbox/COPDsmCCA/codes//HeritSCCASource.R")
source("~/Dropbox/COPDsmCCA/codes/PMAmodified.R")


library(SmCCNet)
### Obtain cross validation (CV) results.


plotCVcontour <- function(CVDir, SCCAmethod, NumSubsamp = 1000, K = 4) {
    plotD <- paste0(CVDir, "Figures/")
    saveD <- paste0(CVDir, "Results/")
    dir.create(plotD)
    dir.create(saveD)

    # K <- length(Sys.glob(paste0(CVDir, '*/'))) - 2
    dCor1 <- dCor2 <- NULL
    for (j in 1:K) {
        dCorT <- read.csv(paste0(CVDir, "CV_", j, "/", SCCAmethod, "/SCCA_", NumSubsamp, "_allDeltaCor.csv"))
        dCor1 <- cbind(dCor1, dCorT$CC.Pred..Error)
    }
    S1 <- rowMeans(dCor1)
    print(which(S1 == min(S1)))
    # print(which(S2 == min(S2)))
    T12 <- dCorT[, -1]
    T12[, 3] <- S1
    write.csv(T12, file = paste0(saveD, SCCAmethod, "CVmeanDeltaCors.csv"))
}


####################################################################### Necessary variables.  phenoDir <-
####################################################################### 'copdGeneMicroRna/SCCA/RUVr_mirnak3_mrnak3_GenderRaceAgeSmokCBCFEV1/pctEmph/' dataF <-
####################################################################### paste0(phenoDir, 'Data.Rdata')


dataDir <- paste0("~/Dropbox/COPDsmCCA/blockfreeze_emphy/Cavadj_Partial/")
# dir.create(dataDir)

setwd(dataDir)

# resultDir <- paste0('/home/efs/userSpaces/yzhuang_space/COPDsmCCA/')
resultDir <- dataDir
load(paste0(resultDir, "FEV1FEV1_Cavadj_partial_091520_pctEmph20.Rdata"))


set.seed(12345)

# keep <- which(!is.na(Y.pheno$FEV1pp_utah_P2)) Y <- matrix(Y.pheno$FEV1pp_utah_P2[keep], ncol = 1)

pheno <- "pctEmph_Thirona_P2"

keep <- which(!is.na(Y.pheno$pctEmph_Thirona_P2))

# keep <- which(!is.na(Y.pheno$pctEmph_Thirona_P2)) Y <- matrix(Y.pheno$pctEmph_Thirona_P2[keep], ncol = 1)

Y <- matrix(Y.pheno$pctEmph_Thirona_P2[keep], ncol = 1)
X1 <- t(X.gene.vst[, keep])
X2 <- t(X.mirna.vst[, keep])


N <- nrow(X1)
p1 <- ncol(X1)
p2 <- ncol(X2)
s1 <- 0.7
s2 <- 0.9
subSamp <- 1000


pen <- seq(0.05, 0.3, by = 0.025)
# pen <- seq(.05, .3, by = .05)
P1P2 <- expand.grid(pen, pen)
a <- sqrt(p1 * s1) * P1P2[, 1]
a[a < 1] <- 1
b <- sqrt(p2 * s2) * P1P2[, 2]
b[b < 1] <- 1
P1P2 <- P1P2[which(a > b), ]

K <- 4

relative <- 1:20
CCcoef_1 <- CCcoef_2 <- round(3/(2 + relative), 3)
CCcoef_1
CCcoef_3 <- round((3 - 2 * CCcoef_1), 3)
# CCcoef_3

CVDirs <- rep(NA, length(relative))

for (i in 1:length(relative)) {
    # library(SmCCNet)
    CCcoef <- c(CCcoef_1[i], CCcoef_2[i], CCcoef_3[i])
    CVDirs[i] <- paste0(resultDir, K, "foldCV", pheno, "_CCcoef_", CCcoef_1[i], "_", CCcoef_2[i], "_", CCcoef_3[i], "/")
}

# keep <- which(!is.na(Y.pheno$FEV1pp_utah_P2)) Y <- matrix(Y.pheno$FEV1pp_utah_P2[keep], ncol = 1) X1 <- t(X.gene[ , keep]); X2 <- t(X.mirna[ , keep]) N <-
# length(keep); p1 <- ncol(X1); p2 <- ncol(X2) K <- 4 #dir.create(paste0(resultDir, K, 'foldCVpctEmph/' )) s1 <- 0.7; s2 <- 0.9 # pen <- seq(.01, .5, by = .02) pen <-
# seq(.05, .2, by = .05) P1P2 <- expand.grid(pen, pen) dim(P1P2)

# CVDir <- paste0(phenoDir, K, 'foldCVpctEmph/') plotD <- paste0(CVDir, 'Figures/') saveD <- paste0(CVDir, 'Results/') # Load data file.  # load(dataF) bigCor <-
# cor(cbind(X1, X2, Y)) Cor_gm <- bigCor[1:ncol(X1), (ncol(X1)+1):(ncol(bigCor)-1)] Cor_gf <- bigCor[1:ncol(X1), 10777] Cor_mf <- bigCor[(ncol(X1)+1):(ncol(bigCor)-1),
# 10777] dim(Cor_gm) length(Cor_gf) length(Cor_mg) ## create object suitable for plotting with boxplot ## I.e. convert to melted or long format cordf <-
# data.frame(values = c(as.vector(Cor_gm), Cor_gf, Cor_mg), vars = rep(c('mRNA-miRNA','mRNA-FEV1pp', 'miRNA-FEV1pp'), times =
# c(ncol(Cor_gm)*nrow(Cor_gm),length(Cor_gf), length(Cor_mf)))) cordf$orders <- factor(cordf$vars , levels=c('mRNA-miRNA','mRNA-FEV1pp', 'miRNA-FEV1pp')) ## draw the
# boxplot boxplot(values ~ orders, data = cordf)


# X <- cbind(X1, X2) bigCor2 <- cor(X) AbarLabel <- colnames(bigCor2) p <- ncol(bigCor2) N <- nrow(X1); p1 <- ncol(X1); p2 <- ncol(X2)

# bigCor <- cor(cbind(X1, X2, Y))
bigCor <- cor(cbind(X1, X2))


p1 <- ncol(X1)
AbarLabel <- c(colnames(cbind(X1, X2, Y)))


genenames <- read.csv("~/Dropbox/COPDsmCCA/proteinCodingGeneNames.csv")
X1_gene <- as.data.frame(colnames(X1))
X1_gene$id <- 1:nrow(X1_gene)
X1_gene <- merge(X1_gene, genenames, by.x = "colnames(X1)", by.y = "ensembl_gene_id", all.x = TRUE)
X1_gene <- X1_gene[order(X1_gene$id), ]

AbarLabel <- c(as.character(X1_gene$external_gene_name), colnames(cbind(X2, Y)))
rownames(bigCor) <- colnames(bigCor) <- AbarLabel[1:nrow(bigCor)]


p1 <- ncol(X1)
# AbarLabel <- c(colnames(cbind(X1, X2, Y)))


# Create contour plots for canonical correlation prediction error.
subSamp <- 1000


for (i in 1:length(CVDirs)) {
    CVDir <- CVDirs[i]
    plotD <- paste0(CVDir, "Figures/")
    saveD <- paste0(CVDir, "Results/")
    # # Create contour plots for canonical correlation prediction error.
    plotCVcontour(CVDir, "SmCCA", NumSubsamp = subSamp)
}


get_error <- function(Dir, CCcoef_1, CCcoef_2, CCcoef_3, grids, K = 4, subSamp = 1000) {
    error <- matrix(, , ncol = 8)
    sd_train <- rep(NA, grids)
    sd_test <- rep(NA, grids)
    sd_error <- rep(NA, grids)
    for (i in 1:length(Dir)) {
        T12 <- read.csv(paste0(Dir[i], "Results/", "SmCCA", "CVmeanDeltaCors.csv"))
        # pen <- which(T12[ , 4] == min(T12[ , 4]))
        ind <- which(T12[, 5] == min(T12[, 5]))
        temp <- cbind(CCcoef_1[i], CCcoef_2[i], CCcoef_3[i], T12[ind, -1])
        colnames(temp) <- c("CCcoef_1", "CCcoef_2", "CCcoef_3", colnames(T12[ind, -1]))
        error <- rbind(error, as.numeric(temp))
        if (i == 1) {
            colnames(error) <- c("CCcoef_1", "CCcoef_2", "CCcoef_3", colnames(T12[ind, -1]))
        }
        print(temp)
        ### Getting SD
        sdtrain_temp <- c()
        sdtest_temp <- c()
        sderror_temp <- c()

        for (j in 1:K) {
            error_dat <- read.csv(paste0(Dir[i], "CV_", j, "/SmCCA/SCCA_", subSamp, "_allDeltaCor.csv"))
            sdtrain_temp <- c(sdtrain_temp, error_dat[ind, 4])
            sdtest_temp <- c(sdtest_temp, error_dat[ind, 5])
            sderror_temp <- c(sderror_temp, error_dat[ind, 6])
        }
        sd_train[i] <- sd(sdtrain_temp)
        sd_test[i] <- sd(sdtest_temp)
        sd_error[i] <- sd(sderror_temp)
    }
    error <- error[-1, ]
    error <- data.frame(error, sd_train, sd_test, sd_error)
    # error <- as.data.frame(error)
    return(error)
}

error <- get_error(CVDirs, CCcoef_1, CCcoef_2, CCcoef_3, grids = 20, K = 4, subSamp = 1000)


write.csv(error, file = "emphy_paritaladj_error.csv")

error <- read.csv("emphy_paritaladj_error.csv")

evaluation <- function(Error, thres = 0.05) {
    Error <- cbind(Error, name = 1:dim(Error)[1])
    index <- which.max(Error$Test.CC)

    candidate_1 <- which((Error[index, "Test.CC"] - Error[1:dim(Error)[1], "Test.CC"])/Error[index, "Test.CC"] <= thres)

    new_error <- Error[candidate_1, ]
    error_index <- which.min(new_error[, "CC.Pred..Error"])

    candidate_2 <- which((new_error[error_index, "CC.Pred..Error"] - new_error[1:dim(new_error)[1], "CC.Pred..Error"])/new_error[error_index, "CC.Pred..Error"] <= thres)
    decision <- new_error[which.min(new_error[candidate_2, ]$name), ]
    return(decision)
}

optParameters <- evaluation(error, thres = 0.4)

optParameters


# evaluation_2 <- function(Error, thres=0.05) { Error <- cbind(Error, name = 1:dim(Error)[1]) Error$Sca_tcc_prederr <- (scale(Error$Test.CC) -
# scale(Error$CC.Pred..Error)) * (Error$CCcoef_1/Error$CCcoef_3)^0.3 index <- which.max(Error$Sca_tcc_prederr) decision <- Error[index,] return(decision) }


evaluation2 <- function(Error) {
    Error <- cbind(Error, name = 1:dim(Error)[1])
    Error$TC_Pe <- scale(Error$Test.CC) - scale(Error$CC.Pred..Error)
    Error$TC_Pe <- Error$TC_Pe * (Error$CCcoef_3/(Error$CCcoef_1))^(1/3) * (Error$l1/Error$l2)^3
    index <- which.max(Error$TC_Pe)
    decision <- error[index, ]
    return(decision)
}


optParameters <- evaluation2(error)

optParameters

decision <- optParameters
pen <- as.character(decision[, 4:5])

# plotCVcontour(CVDir, 'SmCCA', NumSubsamp = subSamp) plotCVcontour(CVDir, 'SsCCA', NumSubsamp = subSamp)


# Run SCCA on the entired dataset based on CV proposed penalty parameters.
for (Method in c("SmCCA")) {
    T12 <- read.csv(paste0(CVDir, "Results/", Method, "CVmeanDeltaCors.csv"))[, -1]

    if (Method == "SmCCA") {
        # pen <- which(T12$DeltaCor.alt == min(T12$DeltaCor.alt)) pen <- which(T12$CC.Pred..Error == min(T12$CC.Pred..Error))
        FilterByTrait <- FALSE
    }
    # else if(Method == 'SsCCA'){ pen <- which(T12$DeltaCor == min(T12$DeltaCor)) FilterByTrait <- TRUE }

    Y.scaled <- scale(Y, center = TRUE, scale = TRUE)
    l1 <- decision$l1
    l2 <- decision$l2
    CCcoef <- as.numeric(decision[, c("CCcoef_1", "CCcoef_2", "CCcoef_3")])
    # library('tictoc')

    # tic() print('getRobustPseudoWeights...') # 1.034 sec elapsed
    Ws <- getRobustPseudoWeights(X1, X2, Y.scaled, l1, l2, s1, s2, NoTrait = FALSE, FilterByTrait = FALSE, SubsamplingNum = subSamp, CCcoef = CCcoef)

    # toc()

    # Ws_matrix <- as.matrix(Ws) Ws <- Matrix(Ws) Abar <- computeEdgeWeightMatrix(Ws)

    computeEdgeWeightMatrix_sparse <- function(W) {
        # Compute edge weight matrix. It first take the outer product of absolute of SCCA weights, then average over the colnums of W and normalized by the maximum
        # value of W.  W: a weight vector or matrix from SCCA. If W is a matrix, then each column corresponds to one weight vector and the resulting edge weights will
        # be averaged.

        if (is.null(dim(W))) {
            Abar <- Matrix(abs(W) %o% abs(W), sparse = TRUE)
        } else {
            b <- nrow(W)
            Abar <- Matrix(0, nrow = b, ncol = b)
            for (ind in 1:ncol(W)) {
                w <- as(abs(W[, ind]), "sparseVector")
                A <- tcrossprod(w, w)
                Abar <- Abar + A
            }
        }

        diag(Abar) <- 0
        Abar <- Abar/max(Abar)
        return(Abar)
    }


    # outerSpavector_i <- function(Wsi){ Wsi<-as(Wsi, 'sparseVector') result <- tcrossprod(Wsi, Wsi) return (result)} computeEdgeWeightMatrix_spa_apply <- function(W){
    # # Compute edge weight matrix. It first take the outer product of absolute of SCCA weights, then average over the colnums of W and normalized by the maximum value
    # of W.  # W: a weight vector or matrix from SCCA. If W is a matrix, then each column corresponds to one weight vector and the resulting edge weights will be
    # averaged.  if(is.null(dim(W))){ Abar <- Matrix(abs(W) %o% abs(W), sparse = TRUE) }else{ # b <- nrow(W) # Abar <- Matrix(0, nrow = b, ncol = b) # for(ind in
    # 1:ncol(W)){ # w <- as(abs(W[ , ind]), 'sparseVector') # A <- tcrossprod(w, w) # Abar <- Abar + A # } Abar <- sum(apply(W, 2, outerSpavector_i)) } diag(Abar) <- 0
    # Abar <- Abar/max(Abar) return(Abar) } tic() print('get Abar...')

    Abar <- computeEdgeWeightMatrix_sparse(Ws)

    scaling <- paste(CCcoef, collapse = "_")


    plotD <- paste0(dataDir, "Figures/")
    saveD <- paste0(dataDir, "Results/")
    dir.create(plotD)
    dir.create(saveD)

    save(l1, l2, X1, X2, Y, Y.scaled, s1, s2, Ws, Abar, file = paste0(saveD, Method, K, "foldSamp", subSamp, "_", scaling, ".Rdata"))

    sccafile <- paste0(saveD, Method, K, "foldSamp", subSamp, "_", scaling, ".Rdata")
    saveresult <- paste0(saveD, Method, K, "foldSamp", subSamp, "_", scaling, "Result.Rdata")


    penDir <- paste0(plotD, Method, "sacling", scaling, "/")
    dir.create(penDir)

    hcPlot <- paste0(penDir, Method, "_", subSamp, "_", scaling, "HC.pdf")

    R <- GetFuncGrp(sccafile, saveresult, hcPlot, Cutoff = 1, GetPerformance = FALSE)

    load(saveresult)
    # load('~/Dropbox/COPDsmCCA/blockfreeze_emphy/Cavadj_Partial/Results/SmCCA4foldSamp1000_1_1_1Result.Rdata')

    modules <- Leaves2Module(lower.leaves, cutree(hc, h = 1 - 0.1^10))
    mirGeneModule <- lapply(modules, function(s) {
        s.min <- min(s)
        s.max <- max(s)
        if (s.min <= p1 & s.max > p1)
            return(s)
    })

    if (length(mirGeneModule) > 1) {
        nullSet <- which(sapply(mirGeneModule, is.null))
        if (length(nullSet) > 0) {
            mirGeneModule <- mirGeneModule[-nullSet]
        }
    }
    save(pen, penDir, hc, l1, l2, Cutoff, lower.leaves, mirGeneModule, Signal, precision, recall, file = saveresult)


    for (edgeCut in c(0, 0.01, 0.05, 0.1, 0.2, 0.3, 0.4, 0.5, 0.6)) {
        netD <- paste0(penDir, "NetworkEdgeCutpt", substring(edgeCut, 3), "/")
        dir.create(netD)
        Abar <- as.matrix(Abar)
        colnames(Abar) <- rownames(Abar) <- colnames(bigCor) <- rownames(bigCor) <- AbarLabel[1:nrow(Abar)]

        lapply(1:length(mirGeneModule), function(z) {
            saveplot.z <- paste0(netD, "SCCA_", subSamp, "_", paste(pen, collapse = "_"), "_net", z, ".pdf")
            plottitle <- paste0("SCCA_", subSamp, "_", paste(pen, collapse = "_"), "_net", z)
            PlotReducedNetwork(Abar, bigCor, mirGeneModule, z, p1 = p1, AddCorrSign = TRUE, SaveFile = saveplot.z, EdgeCut = edgeCut, WeightedEdge = TRUE, ShowNodes = FALSE,
                PlotTitle = plottitle)
        })
    }

}

# for (i in 1:length(mirGeneModule)){ print (length(unlist(mirGeneModule[i])))}

load("~/Dropbox/COPDsmCCA/blockfreeze_emphy/Cavadj_Partial/Results/SmCCA4foldSamp1000_1_1_1.Rdata")

load("~/Dropbox/COPDsmCCA/blockfreeze_emphy/Cavadj_Partial/Results/SmCCA4foldSamp1000_1_1_1Result.Rdata")

for (edgeCut in c(0, 5e-04, 0.001, 0.002, 0.003, 0.004, 0.005, 0.01, 0.05, 0.1, 0.2, 0.3, 0.4, 0.5, 0.6)) {
    netD <- paste0(penDir, "NetworkEdgeCutpt", substring(edgeCut, 3), "/")
    dir.create(netD)
    Abar <- as.matrix(Abar)
    colnames(Abar) <- rownames(Abar) <- colnames(bigCor) <- rownames(bigCor) <- AbarLabel[1:nrow(Abar)]

    lapply(1:length(mirGeneModule), function(z) {
        saveplot.z <- paste0(netD, "SCCA_", subSamp, "_", paste(pen, collapse = "_"), "_net", z, ".pdf")
        plottitle <- paste0("SCCA_", subSamp, "_", paste(pen, collapse = "_"), "_net", z)
        PlotReducedNetwork(Abar, bigCor, mirGeneModule, z, p1 = p1, AddCorrSign = TRUE, SaveFile = saveplot.z, EdgeCut = edgeCut, WeightedEdge = TRUE, ShowNodes = FALSE,
            PlotTitle = plottitle)
    })
}
