# Supplementary material for: Identifying miRNA-mRNA Networks Associated With COPD Phenotypes
Source: Front Genet. 2021 Oct 28;12:748356. doi: 10.3389/fgene.2021.748356 (PMC8581181; doi:10.3389/fgene.2021.748356)
Supplement: Supplementary file 1 [file DataSheet2.zip › COPDSmCCNet_codes/Step6_EdgeCut_Decision_Parameter_Plots_emphysema.R]

# ================================================================================================
# This Script is to look at which Edge Cut is the Best based on Total Nodes, correlation, and 
# meRNA/miRNA ratio

# NOTE: User should have an idea of the range at which they want to look at edgecuts 
# NOTE2: This script exports a lot of figure and data. Make sure you have a folder for this
# ===============================================================================================
rm(list = ls())

library(ggplot2)
library(SmCCNet)
library(tidyverse)
library(checkmate)
library(digest)
library(WGCNA)
library(igraph)
library(tableone)
library(plotly)
library(reshape2)
library(webshot)
library(rlist)
library(reshape2) # this is to use melt
library(grid)
library(tidyselect)
library(ggpubr) 
library(data.table)


load("~/Dropbox/COPDsmCCA/blockfreeze_emphy/Cavadj_Partial/Results/SmCCA4foldSamp1000_1_1_1.Rdata")

load("~/Dropbox/COPDsmCCA/blockfreeze_emphy/Cavadj_Partial/Results/SmCCA4foldSamp1000_1_1_1Result.Rdata")


dataDir <- paste0("~/Dropbox/COPDsmCCA/blockfreeze_emphy/Cavadj_Partial/")
dir.create(dataDir)

setwd(dataDir)

# resultDir <- paste0("/home/efs/userSpaces/yzhuang_space/COPDsmCCA/")
# resultDir <- dataDir
# load(paste0(resultDir,
#             "FEV1FEV1_Cavadj_partial_091520_pctEmph20.Rdata"))


bigCor <- cor(cbind(X1, X2, Y))

p1 <- ncol(X1)
AbarLabel <- c(colnames(cbind(X1, X2, Y)))

genenames <- read.csv("~/Dropbox/COPDsmCCA/proteinCodingGeneNames.csv")
X1_gene <- as.data.frame(colnames(X1))
X1_gene$id  <- 1:nrow(X1_gene)
X1_gene <- merge(X1_gene, genenames, by.x = "colnames(X1)", by.y = "ensembl_gene_id", all.x = TRUE)
X1_gene <- X1_gene[order(X1_gene$id), ]

AbarLabel <- c(as.character(X1_gene$external_gene_name), colnames(cbind(X2, Y)))
rownames(bigCor) <- colnames(bigCor) <- AbarLabel


bigCor <- cor(cbind(X1, X2))


# ====================================================================================================================================
# 1. Import the pretrimmed network data
# ===================================================================================================================================

# ==== User Input: What R workspace do you want?
# load("~/R/SmCCNet_FEV1_adjusted/final_workspace.RData")

# ==== user Input: Where do you want these Results to go?
# EdgeCutDir <- "C://Users//emily//Documents//Comp Bio//Final SmCCNet Mastej 2020 Scripts and Results//EdgeCut Decision Results//"
EdgeCutDir <- paste0(dataDir, "EdgeCutDecisionResults_04/")
dir.create(EdgeCutDir)

# ====================================================================================================================================
# 2. Create a Loop to go through multiple edge cuts in a certain range
#   What is the number of nodes, M/P ratio, Correlation to phenotype
#   Information will be saved in a dataframe
# ====================================================================================================================================

# ==== User Input: what is the range of edgecuts you want to look at?
# ==== User Input: at what increment do you want to increase edge cut?
start_edgecut <- 0.002
end_edgecut <- 0.05
iteration <- 0.003

list_of_edgecuts <- seq(start_edgecut, end_edgecut, by = iteration)
  
Modules <- mirGeneModule

# This is a place holder as we step through all the edges  
int = 0


plotMultiOmicsNetwork_NA <- function (Abar, CorrMatrix, multiOmicsModule, ModuleIdx, P1, 
                                   EdgeCut = 0, FeatureLabel = NULL, AddCorrSign = TRUE, SaveFile = NULL, 
                                   ShowType1Label = TRUE, ShowType2Label = TRUE, PlotTitle = "", 
                                   NetLayout = "lgl", ShowNodes = TRUE, VertexLabelCex = 1, 
                                   VertexSize = 1) 
{
  p <- ncol(Abar)
  if (is.null(FeatureLabel)) {
    FeatureLabel <- c(paste0("TypeI_", seq_len(P1)), paste0("TypeII_", 
                                                            seq_len(p - P1)))
  }
  colnames(Abar) <- rownames(Abar) <- FeatureLabel[seq_len(p)]
  colnames(CorrMatrix) <- rownames(CorrMatrix) <- FeatureLabel[seq_len(p)]
  grp <- multiOmicsModule[[ModuleIdx]]
  grp.memb <- colnames(Abar)[grp]
  M.node <- grp.memb
  M.node <- M.node[!is.na(M.node)]
  M <- as.matrix(Abar[M.node, M.node])
  if (AddCorrSign) {
    M <- M * sign(CorrMatrix[M.node, M.node])
  }
  M[which(abs(M) < EdgeCut)] <- 0
  newM.node <- M.node[which(apply(abs(M), 1, max) > 0)]
  if (length(newM.node) == 0) {
    print("No edge passes threshold.")
  }
  else {
    M <- M[newM.node, newM.node]
    allidx <- matrix(seq_len(p), ncol = 1)
    rownames(allidx) <- rownames(Abar)
    NodeInfo <- data.frame(id = newM.node, idx = allidx[newM.node, 
    ])
    net <- igraph::graph_from_adjacency_matrix(M, weighted = TRUE, 
                                               diag = FALSE, mode = "undirected")
    k <- length(newM.node)
    type1 <- which(NodeInfo$idx <= P1)
    type2 <- which(NodeInfo$idx > P1)
    vcol <- rep("purple", k)
    vcol[type2] <- "dark orange"
    vshape <- rep("square", k)
    vshape[type2] <- "circle"
    lcol <- vcol
    if (!ShowNodes) {
      vshape <- "none"
    }
    if (!ShowType1Label) {
      newM.node[type1] <- " "
    }
    if (!ShowType2Label) {
      newM.node[type2] <- " "
    }
    ecol <- rep("gray80", igraph::ecount(net))
    ew <- abs(igraph::edge.attributes(net)$weight) * 5
    ecol[which(igraph::edge.attributes(net)$weight < 0)] <- "red"
    if (NetLayout == "circle") {
      l <- igraph::layout_in_circle(net)
    }
    else if (NetLayout == "sphere") {
      l <- igraph::layout_on_sphere(net)
    }
    else if (NetLayout == "fr") {
      l <- igraph::layout_with_fr(net)
    }
    else if (NetLayout == "lgl") {
      l <- igraph::layout_with_lgl(net)
    }
    else {
      stop("Unrecognized NetLayout input. Acceptable options are 'circle',\n                 'sphere', 'fr', and 'lgl'.")
    }
    if (!is.null(SaveFile)) {
      grDevices::pdf(SaveFile)
      graphics::par(bg = "white")
      graphics::plot(net, vertex.color = vcol, vertex.shape = vshape, 
                     vertex.label.cex = VertexLabelCex, layout = l, 
                     vertex.size = VertexSize, vertex.label = newM.node, 
                     edge.width = ew, vertex.label.color = lcol, edge.color = ecol, 
                     vertex.label.font = 2)
      graphics::title(PlotTitle)
      grDevices::dev.off()
    }
    else {
      graphics::plot(net, vertex.color = vcol, vertex.shape = vshape, 
                     vertex.label.cex = VertexLabelCex, layout = l, 
                     vertex.size = VertexSize, vertex.label = newM.node, 
                     edge.width = ew, vertex.label.color = lcol, edge.color = ecol, 
                     vertex.label.font = 2, main = PlotTitle)
    }
  }
}


plotMultiOmicsNetwork_NA(Abar = Abar, CorrMatrix = bigCor,
                         multiOmicsModule = Modules, ModuleIdx =1, P1 = p1,
                         EdgeCut = 0.095, FeatureLabel = AbarLabel,
                         SaveFile = "filename.pdf")


plotMultiOmicsNetwork_NA(Abar = Abar, CorrMatrix = bigCor,
                         multiOmicsModule = Modules, ModuleIdx =1, P1 = p1,
                         EdgeCut = 0.002, FeatureLabel = AbarLabel,
                         SaveFile = "filename.pdf")

##### Customized figure to prevent overlapping

CorrMatrix = bigCor
multiOmicsModule = Modules; 
ModuleIdx =3; P1 = p1
EdgeCut = 0.002; FeatureLabel = AbarLabel
SaveFile = "filename.pdf"
ShowType1Label = TRUE; ShowType2Label = TRUE; PlotTitle = ""; 
NetLayout = "lgl"; ShowNodes = TRUE; VertexLabelCex = 1; 
VertexSize = 1

p <- ncol(Abar)
if (is.null(FeatureLabel)) {
  FeatureLabel <- c(paste0("TypeI_", seq_len(P1)), paste0("TypeII_", 
                                                          seq_len(p - P1)))
}
colnames(Abar) <- rownames(Abar) <- FeatureLabel[seq_len(p)]
colnames(CorrMatrix) <- rownames(CorrMatrix) <- FeatureLabel[seq_len(p)]
grp <- multiOmicsModule[[ModuleIdx]]
grp.memb <- colnames(Abar)[grp]
M.node <- grp.memb
M.node <- M.node[!is.na(M.node)]
M <- as.matrix(Abar[M.node, M.node])
if (AddCorrSign) {
  M <- M * sign(CorrMatrix[M.node, M.node])
}
M[which(abs(M) < EdgeCut)] <- 0
newM.node <- M.node[which(apply(abs(M), 1, max) > 0)]


if (length(newM.node) == 0) {
  print("No edge passes threshold.")
}else {
  M <- M[newM.node, newM.node]
  allidx <- matrix(seq_len(p), ncol = 1)
  rownames(allidx) <- rownames(Abar)
  NodeInfo <- data.frame(id = newM.node, idx = allidx[newM.node, 
                                                      ])
  net <- igraph::graph_from_adjacency_matrix(M, weighted = TRUE, 
                                             diag = FALSE, mode = "undirected")
  k <- length(newM.node)
  type1 <- which(NodeInfo$idx <= P1)
  type2 <- which(NodeInfo$idx > P1)
  vcol <- rep("purple", k)
  vcol[type2] <- "dark orange"
  vshape <- rep("square", k)
  vshape[type2] <- "circle"
  lcol <- vcol
  if (!ShowNodes) {
    vshape <- "none"
  }
  if (!ShowType1Label) {
    newM.node[type1] <- " "
  }
  if (!ShowType2Label) {
    newM.node[type2] <- " "
  }
  ecol <- rep("gray80", igraph::ecount(net))
  ew <- abs(igraph::edge.attributes(net)$weight) * 5
  ecol[which(igraph::edge.attributes(net)$weight < 0)] <- "red"
  if (NetLayout == "circle") {
    l <- igraph::layout_in_circle(net)
  }
  else if (NetLayout == "sphere") {
    l <- igraph::layout_on_sphere(net)
  }
  else if (NetLayout == "fr") {
    l <- igraph::layout_with_fr(net)
  }
  else if (NetLayout == "lgl") {
    l <- igraph::layout_with_lgl(net)
  }
  else {
    stop("Unrecognized NetLayout input. Acceptable options are 'circle',\n                 'sphere', 'fr', and 'lgl'.")
  }
  if (!is.null(SaveFile)) {
    grDevices::pdf(SaveFile)
    graphics::par(bg = "white")
    graphics::plot(net, vertex.color = vcol, vertex.shape = vshape, 
                   vertex.label.cex = VertexLabelCex, layout = l, 
                   vertex.size = VertexSize, vertex.label = newM.node, 
                   edge.width = ew, vertex.label.color = lcol, edge.color = ecol, 
                   vertex.label.font = 1, vertex.label.cex = 0.5)
    graphics::title(PlotTitle)
    grDevices::dev.off()
  }
  else {
    graphics::plot(net, vertex.color = vcol, vertex.shape = vshape, 
                   vertex.label.cex = VertexLabelCex, layout = l, 
                   vertex.size = VertexSize, vertex.label = newM.node, 
                   edge.width = ew, vertex.label.color = lcol, edge.color = ecol, 
                   vertex.label.font = 2, main = PlotTitle)
  }
}


netcy3 <- igraph::graph_from_adjacency_matrix(M, mode = 'undirected', weighted = TRUE,
                                             diag = TRUE, add.colnames = NULL, add.rownames = NA)
createNetworkFromIgraph(netcy3,"network_name")


packageVersion("RCy3")


# ===================================================================================================================================
# Begin Loop 
# ===================================================================================================================================

for (i in list_of_edgecuts){
  print(i)
  int <- int + 1
  edgeCut <- i
  for(idx in 1:length(Modules)){
    filename <- paste0(EdgeCutDir, edgeCut,"_Net_", idx, ".pdf")
    print(idx)
    plotMultiOmicsNetwork_NA(Abar = Abar, CorrMatrix = bigCor,
                          multiOmicsModule = Modules, ModuleIdx = idx, P1 = p1,
                          EdgeCut = edgeCut, FeatureLabel = AbarLabel,
                          SaveFile = filename)
  }
  
  # Number of modules after edge threshold
  EdgeCut <- edgeCut
  trimmed_Module <- list()
  for (i in 1:length(Modules)) {
    index <- unlist(Modules[[i]])
    index_edg <-  as.matrix(Abar[index, index])
    index_edg[which(abs(index_edg) < EdgeCut)] <- 0
    index <- index[which(apply(abs(index_edg), 1, max) > 0)]
    if (length(index) > 0){trimmed_Module <-list.append(trimmed_Module, index)}
  }
  
  # Find module trait relationships through eigengenes
  p1 <- ncol(X1); p2 <- ncol(X2)
  
  Y.pheno <- Y
  X <- cbind(X1, X2)
  bigCor <- cor(X)
  colnames(Abar) <- rownames(Abar) <- AbarLabel[1:ncol(Abar)]
  AbarSigned <- Abar * sign(bigCor)
  
  X <- cbind(X1, X2)
  moduleColors <- rep(0, p1+p2)
  K <- length(trimmed_Module)
  for(k in 1:K){moduleColors[trimmed_Module[[k]]] <- k}
  
  # Calculate first principal component.
  MEs <- moduleEigengenes(X, moduleColors)$eigengenes
  #module zero includes all Proteins and metabolites that were not in a module
  me <- paste0("ME", 0:K)
  # correlation between first PC and phenototype
  moduleTraitCor <- cor(MEs, Y)
  # pvalue for the correlation 
  moduleTraitPvalue <- corPvalueStudent(moduleTraitCor, nrow(X))
  #Portion of the variation explained by each module
  propVar <- propVarExplained(X, moduleColors, MEs, corFnc = "cor")
  #Text version of the correlation and the p-value 
  textMatrix <- paste0(signif(moduleTraitCor, 2), " (",
                       signif(moduleTraitPvalue, 2), ")");
  dim(textMatrix) <- dim(moduleTraitCor)

  # Create a table that saves FULL (non-trimmed) module information 
  trimmed_Module2 <- Filter(Negate(is.null), trimmed_Module)
  K2 <- length(trimmed_Module2)
  miRNANum <- mRNANum <- rep(0, K2)
  for(k in 1:K2){
    M <- trimmed_Module2[[k]]
    miRNANum[k] <- sum(M > p1)
    mRNANum[k] <- sum(M <= p1)
  }
  miRNANum <- c(p2 - sum(miRNANum), miRNANum)
  mRNANum <- c(p1 - sum(mRNANum), mRNANum)
  moduleT <- cbind(signif(moduleTraitCor, 4), signif(moduleTraitPvalue, 2),
                   signif(propVar, 3), miRNANum, mRNANum, miRNANum+mRNANum)
  rownames(moduleT) <- names(MEs)
  colnames(moduleT) <- c("Corr", "p-val", "propVarExp", "miRNANum", "mRNANum", "modSize")
  write.csv(moduleT, 
            file = paste0(EdgeCutDir, edgeCut,"_Trimmed_ModuleCor_",pheno, ".csv"))
  
  
  # Plot univariate correlation to pheno for mRNA-miRNA module members
  type <- c(rep("mRNA", p1), rep("miRNA", p2))
  CorToPheno <- cor(X, Y)
  corToPheno.frame <- data.frame(CorToPheno = CorToPheno, Module = moduleColors,
                                 Type = type)
  ggp <- ggplot(corToPheno.frame, aes(x = CorToPheno, y = Module)) +
    geom_point(size = 5, alpha = 0.7, aes(shape = Type), colour = "blue") + 
    ylab("Trim Modules") + xlab ("Individual Node Correlation to pctEmph") +
    xlim(c(-0.3,0.3)) + scale_y_reverse(limits = c(1 , 0), breaks = 0:12)+
    theme(axis.text = element_text(size = rel(3)), 
          axis.title = element_text(size = rel(3), face = "bold"))+ theme(legend.position = "none") 
  ggsave(paste0(EdgeCutDir,edgeCut,"_Trimmed_IndvCorTo_", pheno, 
                ".pdf"), width = 11, height =4)
  
  
  # Make a df of important data and append it to all edge cut df
  this_edgecut_df <- data.frame(moduleT)[2,]
  this_edgecut_df$edgecut <- edgeCut
  rownames(this_edgecut_df) <- NULL
  
  # Append this df to previous df
  if (int == 1){
    final_edgecut_df <- this_edgecut_df
  } else{
    final_edgecut_df <- rbind(final_edgecut_df, this_edgecut_df)
  }

} # This is the end of the edgecut df loop


# ===================================================================================================================================
# 3. Plot the information using the final_edgecut_df
# ===================================================================================================================================

# Save the .csv file with all the edge cuts
write.csv(final_edgecut_df, file = paste0(EdgeCutDir, pheno, "_EdgeCuts_", start_edgecut, "_to_", end_edgecut, "_denser.csv"))

#final_edgecut_df <- read.csv(paste0(EdgeCutDir, pheno, "_EdgeCuts_", start_edgecut, "_to_", end_edgecut, ".csv"))[, 2:8]

final_edgecut_df$Corr <- round(final_edgecut_df$Corr, 3)

final_edgecut_df <- abs(final_edgecut_df)

# Number of Rows (Networks)
rows <- nrow(final_edgecut_df)

# Delete Rows we don't need
final_edgecut_df$p.val <- NULL
final_edgecut_df$propVarExp <- NULL
final_edgecut_df$modSize <-NULL

# Make Copies of All_Network Df (Need to do this for ggplot)
miRNA_df <- copy(final_edgecut_df)
mRNA_df <- copy(final_edgecut_df)

# Delete the proteins from the metabolite df and metab from the protein df
miRNA_df$mRNANum <- NULL
mRNA_df$miRNANum <- NULL

# Add a row of node_type to each df
miRNA_names <- rep("miRNA", rows)
miRNA_df$node_type <- miRNA_names
colnames(miRNA_df)[which(names(miRNA_df) == "miRNANum")] <- "amount"

mRNA_names <- rep("mRNA", rows)
mRNA_df$node_type <-mRNA_names
colnames(mRNA_df)[which(names(mRNA_df) == "mRNANum")] <- "amount"

# Combine the protein and meta dfs. Now DF is in formate for ggplot
trimmed_networks <- rbind(mRNA_df, miRNA_df)


# Don't understand why *100 -11?
trimmed_networks$edge_increase <- trimmed_networks$Corr*300 - 11


# Grouped and Stacked Bar Plots 
trimmed_networks <- with(trimmed_networks, trimmed_networks[order(edgecut, node_type),])

ggp <- ggplot(data = trimmed_networks, aes(x = edgecut, y = amount, fill = node_type))+
  geom_bar(stat="identity") +
  theme(strip.text.x = element_text(size = 20, face="bold"), axis.text.x=element_blank()) +
  ylab("Number of Nodes") + xlab("Edge Threshold")+
  theme_bw()+
  geom_text(aes(edgecut, Corr + edge_increase, label = Corr, 
                angle = 0, fontface="bold"
                , size = 7), show.legend = FALSE) +
  theme(legend.title=element_blank(), 
        axis.text=element_text(size=16),
        axis.title=element_text(size=16),
        plot.title=element_text(size=16,face="bold"))+
  theme(legend.text = element_text(size=12, 
                                   face="bold"))

ggp

ggsave(paste0(EdgeCutDir, pheno, "_EdgeCuts_", start_edgecut, "_to_", end_edgecut, "_Figure_module1.pdf"), 
       width = 11, height = 8)


### Module 2

start_edgecut <- 0.001
end_edgecut <- 0.01
iteration <- 0.001

list_of_edgecuts <- seq(start_edgecut, end_edgecut, by = iteration) 
# This is a place holder as we step through all the edges  
int = 0
# ===================================================================================================================================
# Begin Loop 
# ===================================================================================================================================

for (i in list_of_edgecuts){
  print(i)
  int <- int + 1
  edgeCut <- i
  for(idx in 1:length(Modules)){
    filename <- paste0(EdgeCutDir, edgeCut,"_Net_", idx, ".pdf")
    print(idx)
    plotMultiOmicsNetwork_NA(Abar = Abar, CorrMatrix = bigCor,
                             multiOmicsModule = Modules, ModuleIdx = idx, P1 = p1,
                             EdgeCut = edgeCut, FeatureLabel = AbarLabel,
                             SaveFile = filename)
  }
  
  # Number of modules after edge threshold
  EdgeCut <- edgeCut
  trimmed_Module <- list()
  for (i in 1:length(Modules)) {
    index <- unlist(Modules[[i]])
    index_edg <-  as.matrix(Abar[index, index])
    index_edg[which(abs(index_edg) < EdgeCut)] <- 0
    index <- index[which(apply(abs(index_edg), 1, max) > 0)]
    if (length(index) > 0){trimmed_Module <-list.append(trimmed_Module, index)}
  }
  
  # Find module trait relationships through eigengenes
  p1 <- ncol(X1); p2 <- ncol(X2)
  
  Y.pheno <- Y
  X <- cbind(X1, X2)
  bigCor <- cor(X)
  colnames(Abar) <- rownames(Abar) <- AbarLabel[1:ncol(Abar)]
  AbarSigned <- Abar * sign(bigCor)
  
  X <- cbind(X1, X2)
  moduleColors <- rep(0, p1+p2)
  K <- length(trimmed_Module)
  for(k in 1:K){moduleColors[trimmed_Module[[k]]] <- k}
  
  # Calculate first principal component.
  MEs <- moduleEigengenes(X, moduleColors)$eigengenes
  #module zero includes all Proteins and metabolites that were not in a module
  me <- paste0("ME", 0:K)
  # correlation between first PC and phenototype
  moduleTraitCor <- cor(MEs, Y)
  # pvalue for the correlation 
  moduleTraitPvalue <- corPvalueStudent(moduleTraitCor, nrow(X))
  #Portion of the variation explained by each module
  propVar <- propVarExplained(X, moduleColors, MEs, corFnc = "cor")
  #Text version of the correlation and the p-value 
  textMatrix <- paste0(signif(moduleTraitCor, 2), " (",
                       signif(moduleTraitPvalue, 2), ")");
  dim(textMatrix) <- dim(moduleTraitCor)
  
  # Create a table that saves FULL (non-trimmed) module information 
  trimmed_Module2 <- Filter(Negate(is.null), trimmed_Module)
  K2 <- length(trimmed_Module2)
  miRNANum <- mRNANum <- rep(0, K2)
  for(k in 1:K2){
    M <- trimmed_Module2[[k]]
    miRNANum[k] <- sum(M > p1)
    mRNANum[k] <- sum(M <= p1)
  }
  miRNANum <- c(p2 - sum(miRNANum), miRNANum)
  mRNANum <- c(p1 - sum(mRNANum), mRNANum)
  moduleT <- cbind(signif(moduleTraitCor, 4), signif(moduleTraitPvalue, 2),
                   signif(propVar, 3), miRNANum, mRNANum, miRNANum+mRNANum)
  rownames(moduleT) <- names(MEs)
  colnames(moduleT) <- c("Corr", "p-val", "propVarExp", "miRNANum", "mRNANum", "modSize")
  # write.csv(moduleT, 
  #           file = paste0(EdgeCutDir, edgeCut,"_Trimmed_ModuleCor_",pheno, ".csv"))
  
  
  # Plot univariate correlation to pheno for mRNA-miRNA module members
  type <- c(rep("mRNA", p1), rep("miRNA", p2))
  CorToPheno <- cor(X, Y)
  corToPheno.frame <- data.frame(CorToPheno = CorToPheno, Module = moduleColors,
                                 Type = type)
  # ggp <- ggplot(corToPheno.frame, aes(x = CorToPheno, y = Module)) +
  #   geom_point(size = 5, alpha = 0.7, aes(shape = Type), colour = "blue") + 
  #   ylab("Trim Modules") + xlab ("Individual Node Correlation to pctEmph") +
  #   xlim(c(-0.3,0.3)) + scale_y_reverse(limits = c(1 , 0), breaks = 0:12)+
  #   theme(axis.text = element_text(size = rel(3)), 
  #         axis.title = element_text(size = rel(3), face = "bold"))+ theme(legend.position = "none") 
  # ggsave(paste0(EdgeCutDir,edgeCut,"_Trimmed_IndvCorTo_", pheno, 
  #               ".pdf"), width = 11, height =4)
  
  
  # Make a df of important data and append it to all edge cut df
  this_edgecut_df <- data.frame(moduleT)[3,]
  this_edgecut_df$edgecut <- edgeCut
  rownames(this_edgecut_df) <- NULL
  
  # Append this df to previous df
  if (int == 1){
    final_edgecut_df <- this_edgecut_df
  } else{
    final_edgecut_df <- rbind(final_edgecut_df, this_edgecut_df)
  }
  
} # This is the end of the edgecut df loop


# ===================================================================================================================================
# 3. Plot the information using the final_edgecut_df
# ===================================================================================================================================

# Save the .csv file with all the edge cuts
write.csv(final_edgecut_df, file = paste0(EdgeCutDir, pheno, "_EdgeCuts_", start_edgecut, "_to_", end_edgecut, "_denser_module2.csv"))

#final_edgecut_df <- read.csv(paste0(EdgeCutDir, pheno, "_EdgeCuts_", start_edgecut, "_to_", end_edgecut, ".csv"))[, 2:8]

final_edgecut_df$Corr <- round(final_edgecut_df$Corr, 3)

final_edgecut_df <- abs(final_edgecut_df)

# Number of Rows (Networks)
rows <- nrow(final_edgecut_df)

# Delete Rows we don't need
final_edgecut_df$p.val <- NULL
final_edgecut_df$propVarExp <- NULL
final_edgecut_df$modSize <-NULL

# Make Copies of All_Network Df (Need to do this for ggplot)
miRNA_df <- copy(final_edgecut_df)
mRNA_df <- copy(final_edgecut_df)

# Delete the proteins from the metabolite df and metab from the protein df
miRNA_df$mRNANum <- NULL
mRNA_df$miRNANum <- NULL

# Add a row of node_type to each df
miRNA_names <- rep("miRNA", rows)
miRNA_df$node_type <- miRNA_names
colnames(miRNA_df)[which(names(miRNA_df) == "miRNANum")] <- "amount"

mRNA_names <- rep("mRNA", rows)
mRNA_df$node_type <-mRNA_names
colnames(mRNA_df)[which(names(mRNA_df) == "mRNANum")] <- "amount"

# Combine the protein and meta dfs. Now DF is in formate for ggplot
trimmed_networks <- rbind(mRNA_df, miRNA_df)


# Don't understand why *100 -11?
trimmed_networks$edge_increase <- trimmed_networks$Corr*300 - 11


# Grouped and Stacked Bar Plots 
trimmed_networks <- with(trimmed_networks, trimmed_networks[order(edgecut, node_type),])

# ggp <- ggplot(data = trimmed_networks, aes(x = edgecut, y = amount, fill = node_type))+
#   geom_bar(stat="identity") +
#   theme(strip.text.x = element_text(size = 20, face="bold"), axis.text.x=element_blank()) +
#   ylab("Number of Nodes") + xlab("Edge Threshold")+
#   theme_bw()+
#   geom_text(aes(edgecut, Corr + edge_increase, label = Corr, 
#                 angle = 0, fontface="bold"
#                 , size = 7), show.legend = FALSE) +
#   theme(legend.title=element_blank(), 
#         axis.text=element_text(size=16),
#         axis.title=element_text(size=16),
#         plot.title=element_text(size=16,face="bold"))+
#   theme(legend.text = element_text(size=12, 
#                                    face="bold"))
# 
# ggp
# 
# 
# 
# 
# ggsave(paste0(EdgeCutDir, pheno, "_EdgeCuts_", start_edgecut, "_to_", end_edgecut, "_Figure_module2.pdf"), 
#        width = 11, height = 8)


trimmed_networks_mRNA <- trimmed_networks[trimmed_networks$node_type=="mRNA", ]
trimmed_networks_mRNA <-trimmed_networks_mRNA[, 1:4] 

ggp <- ggplot(data = trimmed_networks, aes(x = edgecut, y = amount, fill = node_type))+
  geom_bar(stat="identity") +
  theme(strip.text.x = element_text(size = 20, face="bold"), axis.text.x=element_blank()) +
  ylab("Number of Nodes") + xlab("Edge Threshold")+
  theme_bw()+
  geom_vline(xintercept = 0.006, linetype="dotted", 
             color = "red", size=1)+
  # geom_text(aes(edgecut, Corr + edge_increase, label = Corr, 
  #               angle = 0, fontface="bold"
  #               , size = 7), show.legend = FALSE) +
  #geom_line(mapping = aes(x = trimmed_networks$edgecut, y = trimmed_networks$Corr*1000), size = 1, color = "blue") +
  # scale_y_continuous(
  #   
  #   # Features of the first axis
  #   name = "Number of nodes",
  #   
  #   # Add a second axis and specify its features
  #   sec.axis = sec_axis(~./1000, name="Second Axis")
# )+
theme(legend.title=element_blank(), 
      axis.text=element_text(size=16),
      axis.title=element_text(size=16),
      plot.title=element_text(size=16,face="bold"))+
  theme(legend.text = element_text(size=12, 
                                   face="bold"))

ggp_corr <- ggplot(data = trimmed_networks_mRNA, aes(x = edgecut, y = Corr, fill = node_type))+
  geom_line()+
  geom_point()+
  theme_bw()+
  theme(strip.text.x = element_text(size = 20, face="bold")) +
  ylab("Correlation") + xlab("Edge Threshold")+
  geom_vline(xintercept = 0.006, linetype="dotted", 
             color = "red", size=1)+
  ylim(0.16, 0.20)+
  theme(legend.title=element_blank(), 
        axis.text=element_text(size=16),
        axis.title=element_text(size=16),
        plot.title=element_text(size=16,face="bold"))+
  theme(legend.text = element_text(size=12, 
                                   face="bold"))

ggp
ggp_corr

grid.arrange(ggp, ggp_corr)

ggsave(paste0(EdgeCutDir, pheno, "_EdgeCuts_", start_edgecut, "_to_", end_edgecut, "_Figure_module2_m.pdf"), 
       width = 11, height = 8)


### Module 3

start_edgecut <- 0.001
end_edgecut <- 0.01
iteration <- 0.001

list_of_edgecuts <- seq(start_edgecut, end_edgecut, by = iteration)

# This is a place holder as we step through all the edges  
int = 0
# ===================================================================================================================================
# Begin Loop 
# ===================================================================================================================================

for (i in list_of_edgecuts){
  print(i)
  int <- int + 1
  edgeCut <- i
  # for(idx in 1:length(Modules)){
  #   filename <- paste0(EdgeCutDir, edgeCut,"_Net_", idx, ".pdf")
  #   print(idx)
  #   plotMultiOmicsNetwork_NA(Abar = Abar, CorrMatrix = bigCor,
  #                            multiOmicsModule = Modules, ModuleIdx = idx, P1 = p1,
  #                            EdgeCut = edgeCut, FeatureLabel = AbarLabel,
  #                            SaveFile = filename)
  # }
  
  # Number of modules after edge threshold
  EdgeCut <- edgeCut
  trimmed_Module <- list()
  for (i in 1:length(Modules)) {
    index <- unlist(Modules[[i]])
    index_edg <-  as.matrix(Abar[index, index])
    index_edg[which(abs(index_edg) < EdgeCut)] <- 0
    index <- index[which(apply(abs(index_edg), 1, max) > 0)]
    if (length(index) > 0){trimmed_Module <-list.append(trimmed_Module, index)}
  }
  
  # Find module trait relationships through eigengenes
  p1 <- ncol(X1); p2 <- ncol(X2)
  
  Y.pheno <- Y
  X <- cbind(X1, X2)
  bigCor <- cor(X)
  colnames(Abar) <- rownames(Abar) <- AbarLabel[1:ncol(Abar)]
  AbarSigned <- Abar * sign(bigCor)
  
  X <- cbind(X1, X2)
  moduleColors <- rep(0, p1+p2)
  K <- length(trimmed_Module)
  for(k in 1:K){moduleColors[trimmed_Module[[k]]] <- k}
  
  # Calculate first principal component.
  MEs <- moduleEigengenes(X, moduleColors)$eigengenes
  #module zero includes all Proteins and metabolites that were not in a module
  me <- paste0("ME", 0:K)
  # correlation between first PC and phenototype
  moduleTraitCor <- cor(MEs, Y)
  # pvalue for the correlation 
  moduleTraitPvalue <- corPvalueStudent(moduleTraitCor, nrow(X))
  #Portion of the variation explained by each module
  propVar <- propVarExplained(X, moduleColors, MEs, corFnc = "cor")
  #Text version of the correlation and the p-value 
  textMatrix <- paste0(signif(moduleTraitCor, 2), " (",
                       signif(moduleTraitPvalue, 2), ")");
  dim(textMatrix) <- dim(moduleTraitCor)
  
  # Create a table that saves FULL (non-trimmed) module information 
  trimmed_Module2 <- Filter(Negate(is.null), trimmed_Module)
  K2 <- length(trimmed_Module2)
  miRNANum <- mRNANum <- rep(0, K2)
  for(k in 1:K2){
    M <- trimmed_Module2[[k]]
    miRNANum[k] <- sum(M > p1)
    mRNANum[k] <- sum(M <= p1)
  }
  miRNANum <- c(p2 - sum(miRNANum), miRNANum)
  mRNANum <- c(p1 - sum(mRNANum), mRNANum)
  moduleT <- cbind(signif(moduleTraitCor, 4), signif(moduleTraitPvalue, 2),
                   signif(propVar, 3), miRNANum, mRNANum, miRNANum+mRNANum)
  rownames(moduleT) <- names(MEs)
  colnames(moduleT) <- c("Corr", "p-val", "propVarExp", "miRNANum", "mRNANum", "modSize")
  # write.csv(moduleT, 
  #           file = paste0(EdgeCutDir, edgeCut,"_Trimmed_ModuleCor_",pheno, ".csv"))
  
  
  # Plot univariate correlation to pheno for mRNA-miRNA module members
  type <- c(rep("mRNA", p1), rep("miRNA", p2))
  CorToPheno <- cor(X, Y)
  corToPheno.frame <- data.frame(CorToPheno = CorToPheno, Module = moduleColors,
                                 Type = type)
  # ggp <- ggplot(corToPheno.frame, aes(x = CorToPheno, y = Module)) +
  #   geom_point(size = 5, alpha = 0.7, aes(shape = Type), colour = "blue") + 
  #   ylab("Trim Modules") + xlab ("Individual Node Correlation to pctEmph") +
  #   xlim(c(-0.3,0.3)) + scale_y_reverse(limits = c(1 , 0), breaks = 0:12)+
  #   theme(axis.text = element_text(size = rel(3)), 
  #         axis.title = element_text(size = rel(3), face = "bold"))+ theme(legend.position = "none") 
  # ggsave(paste0(EdgeCutDir,edgeCut,"_Trimmed_IndvCorTo_", pheno, 
  #               ".pdf"), width = 11, height =4)
  
  
  # Make a df of important data and append it to all edge cut df
  this_edgecut_df <- data.frame(moduleT)[4,]
  this_edgecut_df$edgecut <- edgeCut
  rownames(this_edgecut_df) <- NULL
  
  # Append this df to previous df
  if (int == 1){
    final_edgecut_df <- this_edgecut_df
  } else{
    final_edgecut_df <- rbind(final_edgecut_df, this_edgecut_df)
  }
  
} # This is the end of the edgecut df loop


# ===================================================================================================================================
# 3. Plot the information using the final_edgecut_df
# ===================================================================================================================================

# Save the .csv file with all the edge cuts
write.csv(final_edgecut_df, file = paste0(EdgeCutDir, pheno, "_EdgeCuts_", start_edgecut, "_to_", end_edgecut, "_denser_module3.csv"))

#final_edgecut_df <- read.csv(paste0(EdgeCutDir, pheno, "_EdgeCuts_", start_edgecut, "_to_", end_edgecut, ".csv"))[, 2:8]

final_edgecut_df$Corr <- round(final_edgecut_df$Corr, 3)

final_edgecut_df <- abs(final_edgecut_df)

# Number of Rows (Networks)
rows <- nrow(final_edgecut_df)

# Delete Rows we don't need
final_edgecut_df$p.val <- NULL
final_edgecut_df$propVarExp <- NULL
final_edgecut_df$modSize <-NULL

# Make Copies of All_Network Df (Need to do this for ggplot)
miRNA_df <- copy(final_edgecut_df)
mRNA_df <- copy(final_edgecut_df)

# Delete the proteins from the metabolite df and metab from the protein df
miRNA_df$mRNANum <- NULL
mRNA_df$miRNANum <- NULL

# Add a row of node_type to each df
miRNA_names <- rep("miRNA", rows)
miRNA_df$node_type <- miRNA_names
colnames(miRNA_df)[which(names(miRNA_df) == "miRNANum")] <- "amount"

mRNA_names <- rep("mRNA", rows)
mRNA_df$node_type <-mRNA_names
colnames(mRNA_df)[which(names(mRNA_df) == "mRNANum")] <- "amount"

# Combine the protein and meta dfs. Now DF is in formate for ggplot
trimmed_networks <- rbind(mRNA_df, miRNA_df)


# Don't understand why *100 -11?
trimmed_networks$edge_increase <- trimmed_networks$Corr*300 - 11


# Grouped and Stacked Bar Plots 
trimmed_networks <- with(trimmed_networks, trimmed_networks[order(edgecut, node_type),])


ggp <- ggplot(data = trimmed_networks, aes(x = edgecut, y = amount, fill = node_type))+
  geom_bar(stat="identity") +
  theme(strip.text.x = element_text(size = 20, face="bold"), axis.text.x=element_blank()) +
  ylab("Number of Nodes") + xlab("Edge Threshold")+
  theme_bw()+
  geom_text(aes(edgecut, Corr + edge_increase, label = Corr, 
                angle = 0, fontface="bold"
                , size = 7), show.legend = FALSE) +
  theme(legend.title=element_blank(), 
        axis.text=element_text(size=16),
        axis.title=element_text(size=16),
        plot.title=element_text(size=16,face="bold"))+
  theme(legend.text = element_text(size=12, 
                                   face="bold"))

ggp

ggsave(paste0(EdgeCutDir, pheno, "_EdgeCuts_", start_edgecut, "_to_", end_edgecut, "_Figure_module3.pdf"), 
       width = 11, height = 8)


trimmed_networks_mRNA <- trimmed_networks[trimmed_networks$node_type=="mRNA", ]
trimmed_networks_mRNA <-trimmed_networks_mRNA[, 1:4] 

ggp <- ggplot(data = trimmed_networks, aes(x = edgecut, y = amount, fill = node_type))+
  geom_bar(stat="identity") +
  theme(strip.text.x = element_text(size = 20, face="bold"), axis.text.x=element_blank()) +
  ylab("Number of Nodes") + xlab("Edge Threshold")+
  theme_bw()+
  geom_vline(xintercept = 0.002, linetype="dotted", 
             color = "red", size=1)+
  # geom_text(aes(edgecut, Corr + edge_increase, label = Corr, 
  #               angle = 0, fontface="bold"
  #               , size = 7), show.legend = FALSE) +
  #geom_line(mapping = aes(x = trimmed_networks$edgecut, y = trimmed_networks$Corr*1000), size = 1, color = "blue") +
  # scale_y_continuous(
  #   
  #   # Features of the first axis
  #   name = "Number of nodes",
  #   
  #   # Add a second axis and specify its features
  #   sec.axis = sec_axis(~./1000, name="Second Axis")
# )+
theme(legend.title=element_blank(), 
      axis.text=element_text(size=16),
      axis.title=element_text(size=16),
      plot.title=element_text(size=16,face="bold"))+
  theme(legend.text = element_text(size=12, 
                                   face="bold"))

ggp_corr <- ggplot(data = trimmed_networks_mRNA, aes(x = edgecut, y = Corr, fill = node_type))+
  geom_line()+
  geom_point()+
  theme_bw()+
  theme(strip.text.x = element_text(size = 20, face="bold")) +
  ylab("Correlation") + xlab("Edge Threshold")+
  geom_vline(xintercept = 0.002, linetype="dotted", 
             color = "red", size=1)+
  #ylim(0.2, 0.30)+
  theme(legend.title=element_blank(), 
        axis.text=element_text(size=16),
        axis.title=element_text(size=16),
        plot.title=element_text(size=16,face="bold"))+
  theme(legend.text = element_text(size=12, 
                                   face="bold"))

ggp
ggp_corr

grid.arrange(ggp, ggp_corr)

ggsave(paste0(EdgeCutDir, pheno, "_EdgeCuts_", start_edgecut, "_to_", end_edgecut, "_Figure_module3_m.pdf"), 
       width = 11, height = 8)


# Resurvey module 1

# ==== User Input: at what increment do you want to increase edge cut?
start_edgecut <- 0.002
end_edgecut <- 0.15
iteration <- 0.003

list_of_edgecuts <- seq(start_edgecut, end_edgecut, by = iteration)

Modules <- mirGeneModule

# This is a place holder as we step through all the edges  
int = 0

# ===================================================================================================================================
# Begin Loop 
# ===================================================================================================================================

for (i in list_of_edgecuts){
  print(i)
  int <- int + 1
  edgeCut <- i
  for(idx in 1:length(Modules)){
    filename <- paste0(EdgeCutDir, edgeCut,"_Net_", idx, ".pdf")
    print(idx)
    plotMultiOmicsNetwork_NA(Abar = Abar, CorrMatrix = bigCor,
                             multiOmicsModule = Modules, ModuleIdx = idx, P1 = p1,
                             EdgeCut = edgeCut, FeatureLabel = AbarLabel,
                             SaveFile = filename)
  }
  
  # Number of modules after edge threshold
  EdgeCut <- edgeCut
  trimmed_Module <- list()
  for (i in 1:length(Modules)) {
    index <- unlist(Modules[[i]])
    index_edg <-  as.matrix(Abar[index, index])
    index_edg[which(abs(index_edg) < EdgeCut)] <- 0
    index <- index[which(apply(abs(index_edg), 1, max) > 0)]
    if (length(index) > 0){trimmed_Module <-list.append(trimmed_Module, index)}
  }
  
  # Find module trait relationships through eigengenes
  p1 <- ncol(X1); p2 <- ncol(X2)
  
  Y.pheno <- Y
  X <- cbind(X1, X2)
  bigCor <- cor(X)
  colnames(Abar) <- rownames(Abar) <- AbarLabel[1:ncol(Abar)]
  AbarSigned <- Abar * sign(bigCor)
  
  X <- cbind(X1, X2)
  moduleColors <- rep(0, p1+p2)
  K <- length(trimmed_Module)
  for(k in 1:K){moduleColors[trimmed_Module[[k]]] <- k}
  
  # Calculate first principal component.
  MEs <- moduleEigengenes(X, moduleColors)$eigengenes
  #module zero includes all Proteins and metabolites that were not in a module
  me <- paste0("ME", 0:K)
  # correlation between first PC and phenototype
  moduleTraitCor <- cor(MEs, Y)
  # pvalue for the correlation 
  moduleTraitPvalue <- corPvalueStudent(moduleTraitCor, nrow(X))
  #Portion of the variation explained by each module
  propVar <- propVarExplained(X, moduleColors, MEs, corFnc = "cor")
  #Text version of the correlation and the p-value 
  textMatrix <- paste0(signif(moduleTraitCor, 2), " (",
                       signif(moduleTraitPvalue, 2), ")");
  dim(textMatrix) <- dim(moduleTraitCor)
  
  # Create a table that saves FULL (non-trimmed) module information 
  trimmed_Module2 <- Filter(Negate(is.null), trimmed_Module)
  K2 <- length(trimmed_Module2)
  miRNANum <- mRNANum <- rep(0, K2)
  for(k in 1:K2){
    M <- trimmed_Module2[[k]]
    miRNANum[k] <- sum(M > p1)
    mRNANum[k] <- sum(M <= p1)
  }
  miRNANum <- c(p2 - sum(miRNANum), miRNANum)
  mRNANum <- c(p1 - sum(mRNANum), mRNANum)
  moduleT <- cbind(signif(moduleTraitCor, 4), signif(moduleTraitPvalue, 2),
                   signif(propVar, 3), miRNANum, mRNANum, miRNANum+mRNANum)
  rownames(moduleT) <- names(MEs)
  colnames(moduleT) <- c("Corr", "p-val", "propVarExp", "miRNANum", "mRNANum", "modSize")
  write.csv(moduleT, 
            file = paste0(EdgeCutDir, edgeCut,"_Trimmed_ModuleCor_",pheno, ".csv"))
  
  
  # Plot univariate correlation to pheno for mRNA-miRNA module members
  type <- c(rep("mRNA", p1), rep("miRNA", p2))
  CorToPheno <- cor(X, Y)
  corToPheno.frame <- data.frame(CorToPheno = CorToPheno, Module = moduleColors,
                                 Type = type)
  ggp <- ggplot(corToPheno.frame, aes(x = CorToPheno, y = Module)) +
    geom_point(size = 5, alpha = 0.7, aes(shape = Type), colour = "blue") + 
    ylab("Trim Modules") + xlab ("Individual Node Correlation to pctEmph") +
    xlim(c(-0.3,0.3)) + scale_y_reverse(limits = c(1 , 0), breaks = 0:12)+
    theme(axis.text = element_text(size = rel(3)), 
          axis.title = element_text(size = rel(3), face = "bold"))+ theme(legend.position = "none") 
  ggsave(paste0(EdgeCutDir,edgeCut,"_Trimmed_IndvCorTo_", pheno, 
                ".pdf"), width = 11, height =4)
  
  
  # Make a df of important data and append it to all edge cut df
  this_edgecut_df <- data.frame(moduleT)[2,]
  this_edgecut_df$edgecut <- edgeCut
  rownames(this_edgecut_df) <- NULL
  
  # Append this df to previous df
  if (int == 1){
    final_edgecut_df <- this_edgecut_df
  } else{
    final_edgecut_df <- rbind(final_edgecut_df, this_edgecut_df)
  }
  
} # This is the end of the edgecut df loop


# ===================================================================================================================================
# 3. Plot the information using the final_edgecut_df
# ===================================================================================================================================

# Save the .csv file with all the edge cuts
write.csv(final_edgecut_df, file = paste0(EdgeCutDir, pheno, "_EdgeCuts_", start_edgecut, "_to_", end_edgecut, "_denser_m1.csv"))

final_edgecut_df <- read.csv(paste0(EdgeCutDir, pheno, "_EdgeCuts_", start_edgecut, "_to_", end_edgecut, "_denser_m1.csv"))[, 2:8]

final_edgecut_df$Corr <- round(final_edgecut_df$Corr, 3)

final_edgecut_df <- abs(final_edgecut_df)

# Number of Rows (Networks)
rows <- nrow(final_edgecut_df)

# Delete Rows we don't need
final_edgecut_df$p.val <- NULL
final_edgecut_df$propVarExp <- NULL
final_edgecut_df$modSize <-NULL

# Make Copies of All_Network Df (Need to do this for ggplot)
miRNA_df <- copy(final_edgecut_df)
mRNA_df <- copy(final_edgecut_df)

# Delete the proteins from the metabolite df and metab from the protein df
miRNA_df$mRNANum <- NULL
mRNA_df$miRNANum <- NULL

# Add a row of node_type to each df
miRNA_names <- rep("miRNA", rows)
miRNA_df$node_type <- miRNA_names
colnames(miRNA_df)[which(names(miRNA_df) == "miRNANum")] <- "amount"

mRNA_names <- rep("mRNA", rows)
mRNA_df$node_type <-mRNA_names
colnames(mRNA_df)[which(names(mRNA_df) == "mRNANum")] <- "amount"

# Combine the protein and meta dfs. Now DF is in formate for ggplot
trimmed_networks <- rbind(mRNA_df, miRNA_df)


# Don't understand why *100 -11?
trimmed_networks$edge_increase <- trimmed_networks$Corr*300 - 11


# Grouped and Stacked Bar Plots 
trimmed_networks <- with(trimmed_networks, trimmed_networks[order(edgecut, node_type),])

trimmed_networks_mRNA <- trimmed_networks[trimmed_networks$node_type=="mRNA", ]
trimmed_networks_mRNA <-trimmed_networks_mRNA[, 1:4] 


ggp <- ggplot(data = trimmed_networks, aes(x = edgecut, y = amount, fill = node_type))+
  geom_bar(stat="identity") +
  theme(strip.text.x = element_text(size = 20, face="bold"), axis.text.x=element_blank()) +
  ylab("Number of Nodes") + xlab("Edge Threshold")+
  theme_bw()+
  geom_vline(xintercept = 0.095, linetype="dotted", 
             color = "red", size=1)+
  # geom_text(aes(edgecut, Corr + edge_increase, label = Corr, 
  #               angle = 0, fontface="bold"
  #               , size = 7), show.legend = FALSE) +
  #geom_line(mapping = aes(x = trimmed_networks$edgecut, y = trimmed_networks$Corr*1000), size = 1, color = "blue") +
  # scale_y_continuous(
  #   
  #   # Features of the first axis
  #   name = "Number of nodes",
  #   
  #   # Add a second axis and specify its features
  #   sec.axis = sec_axis(~./1000, name="Second Axis")
  # )+
  theme(legend.title=element_blank(), 
        axis.text=element_text(size=16),
        axis.title=element_text(size=16),
        plot.title=element_text(size=16,face="bold"))+
  theme(legend.text = element_text(size=12, 
                                   face="bold"))

ggp_corr <- ggplot(data = trimmed_networks_mRNA, aes(x = edgecut, y = Corr, fill = node_type))+
  geom_line()+
  geom_point()+
  theme_bw()+
  theme(strip.text.x = element_text(size = 20, face="bold")) +
  ylab("Correlation") + xlab("Edge Threshold")+
  geom_vline(xintercept = 0.095, linetype="dotted", 
             color = "red", size=1)+
  #ylim(0.2, 0.30)+
  theme(legend.title=element_blank(), 
      axis.text=element_text(size=16),
      axis.title=element_text(size=16),
      plot.title=element_text(size=16,face="bold"))+
  theme(legend.text = element_text(size=12, 
                                   face="bold"))

ggp
ggp_corr

grid.arrange(ggp, ggp_corr)

ggsave(paste0(EdgeCutDir, pheno, "_EdgeCuts_", start_edgecut, "_to_", end_edgecut, "_Figure_module1_m.pdf"), 
       width = 11, height = 8)


#save.image("~/Dropbox/COPD_SCCA/04082021_emphysema.Rdata")


load("~/Dropbox/COPD_SCCA/04082021_emphysema.Rdata")


# Cytoscape to replot graph
# mirGeneModule_emphy_module1 <- GOmoduleAnalysis_module(Dir1,module_index=1, EdgeCut=0.095, gene_2_GO=gene_2_GO,nodeSize=30, ontology = "BP")
# 
# mirGeneModule_emphy_module2 <- GOmoduleAnalysis_module(Dir1,module_index=2, EdgeCut=0.006, gene_2_GO=gene_2_GO,nodeSize=30, ontology = "BP")


### Module 1

# mirGeneModule_FEV1pp_module1 <- GOmoduleAnalysis_module(Dir1,module_index=1, EdgeCut=0.015, gene_2_GO=gene_2_GO,nodeSize=30, ontology = "BP")

Modules <- mirGeneModule

# This is a place holder as we step through all the edges 

OutputMultiOmicsNetwork <- function (Abar, CorrMatrix, multiOmicsModule, ModuleIdx, P1, 
                                     EdgeCut = 0, FeatureLabel = NULL, AddCorrSign = TRUE, SaveFile = NULL, 
                                     ShowType1Label = TRUE, ShowType2Label = TRUE, PlotTitle = "", 
                                     NetLayout = "lgl", ShowNodes = TRUE, VertexLabelCex = 1, 
                                     VertexSize = 1) {
  p <- ncol(Abar)
  if (is.null(FeatureLabel)) {
    FeatureLabel <- c(paste0("TypeI_", seq_len(P1)), paste0("TypeII_", 
                                                            seq_len(p - P1)))
  }
  colnames(Abar) <- rownames(Abar) <- FeatureLabel[seq_len(p)]
  colnames(CorrMatrix) <- rownames(CorrMatrix) <- FeatureLabel[seq_len(p)]
  grp <- multiOmicsModule[[ModuleIdx]]
  grp.memb <- colnames(Abar)[grp]
  M.node <- grp.memb
  M.node <- M.node[!is.na(M.node)]
  M <- as.matrix(Abar[M.node, M.node])
  if (AddCorrSign) {
    M <- M * sign(CorrMatrix[M.node, M.node])
  }
  M[which(abs(M) < EdgeCut)] <- 0
  newM.node <- M.node[which(apply(abs(M), 1, max) > 0)]
  if (length(newM.node) == 0) {
    print("No edge passes threshold.")
  }
  else {
    M <- M[newM.node, newM.node]
    allidx <- matrix(seq_len(p), ncol = 1)
    rownames(allidx) <- rownames(Abar)
    NodeInfo <- data.frame(id = newM.node, idx = allidx[newM.node, 
                                                        ])
    net <- igraph::graph_from_adjacency_matrix(M, weighted = TRUE, 
                                               diag = FALSE, mode = "undirected")
    return (net)}
}


int = 0
# ===================================================================================================================================
# Begin Loop 
# ===================================================================================================================================

i=0.095
int <- int + 1
edgeCut <- i
idx=1
filename <- paste0(EdgeCutDir, edgeCut,"_Net_", idx, "0526.pdf")
plotMultiOmicsNetwork_NA(Abar = Abar, CorrMatrix = bigCor,
                         multiOmicsModule = Modules, ModuleIdx = idx, P1 = p1,
                         EdgeCut = edgeCut, FeatureLabel = AbarLabel,
                         SaveFile = filename)


trimmedModule1_emphy <- OutputMultiOmicsNetwork(Abar = Abar, CorrMatrix = bigCor,
                                          multiOmicsModule = Modules, ModuleIdx = idx, P1 = p1,
                                          EdgeCut = edgeCut, FeatureLabel = AbarLabel,
                                          SaveFile = filename)

RCy3::createNetworkFromIgraph(trimmedModule1_emphy, "trimmedModule1_emphy")

### Module 2

#mirGeneModule_FEV1pp_module2 <- GOmoduleAnalysis_module(Dir1,module_index=2, EdgeCut=0.111, gene_2_GO=gene_2_GO,nodeSize=30, ontology = "BP")
i=0.006
int <- int + 1
edgeCut <- i
idx=2
filename <- paste0(EdgeCutDir, edgeCut,"_Net_", idx, "0526.pdf")
plotMultiOmicsNetwork_NA(Abar = Abar, CorrMatrix = bigCor,
                         multiOmicsModule = Modules, ModuleIdx = idx, P1 = p1,
                         EdgeCut = edgeCut, FeatureLabel = AbarLabel, NetLayout = "lgl", 
                         SaveFile = filename)


emphy_trimmedModule2 <- OutputMultiOmicsNetwork(Abar = Abar, CorrMatrix = bigCor,
                                          multiOmicsModule = Modules, ModuleIdx = idx, P1 = p1,
                                          EdgeCut = edgeCut, FeatureLabel = AbarLabel,
                                          SaveFile = filename)

RCy3::createNetworkFromIgraph(emphy_trimmedModule2, "emphytrimmedModule2")


save.image("~/Dropbox/COPD_SCCA/05272021_emphysema.Rdata")


       
