# Supplementary material for: Identifying miRNA-mRNA Networks Associated With COPD Phenotypes
Source: Front Genet. 2021 Oct 28;12:748356. doi: 10.3389/fgene.2021.748356 (PMC8581181; doi:10.3389/fgene.2021.748356)
Supplement: Supplementary file 1 [file DataSheet2.zip › COPDSmCCNet_codes/PMAmodified.R]

library(PMA)


# Modified MultiCCA function so that the last member of xlist is a phenotype.
myMultiCCA <- function(xlist, penalty = NULL, ws = NULL, niter = 25, type = "standard", ncomponents = 1, trace = TRUE, standardize = TRUE) {
    if (ncol(xlist[[length(xlist)]]) > 1) {
        out <- MultiCCA(xlist, penalty = penalty, ws = ws, niter = niter, type = type, ncomponents = ncomponents, trace = ncomponents, standardize = standardize)

    } else {
        # The Kth data set in xlist is one dimensional phenotype
        call <- match.call()
        K <- length(xlist)
        if (length(type) == 1)
            type <- rep(type, K)  # If type is just a single element, expand to make a vector of length(xlist)
        # Or type can have standard/ordered for each elt of xlist
        if (length(type) != K)
            stop("Type must be a vector of length 1, or length(xlist)")
        if (sum(type != "standard" & type != "ordered") > 0)
            stop("Each element of type must be standard or ordered.")
        for (k in 1:K) {
            if (standardize)
                xlist[[k]] <- scale(xlist[[k]], T, T)
        }
        if (!is.null(ws)) {
            makenull <- FALSE
            for (i in 1:(K - 1)) {
                if (ncol(ws[[i]]) < ncomponents)
                  makenull <- TRUE
            }
            if (makenull)
                ws <- NULL
        }
        if (is.null(ws)) {
            ws <- list()
            for (i in 1:(K - 1)) ws[[i]] <- matrix(svd(xlist[[i]])$v[, 1:ncomponents], ncol = ncomponents)
            ws[[K]] <- 1
        }
        if (is.null(penalty)) {
            penalty <- rep(NA, K)
            penalty[type == "standard"] <- 4  # this is the default value of sumabs
            for (k in 1:(K - 1)) {
                if (type[k] == "ordered") {
                  v <- svd(xlist[[k]])$v[, 1]
                  penalty[k] <- ChooseLambda1Lambda2(v)
                }
            }
        }
        ws.init <- ws
        if (length(penalty) == 1)
            penalty <- rep(penalty, K)
        if (sum(penalty < 1 & type == "standard"))
            stop("Cannot constrain sum of absolute values of weights to be less than 1.")
        for (i in 1:(K - 1)) {
            if (type[i] == "standard" && penalty[i] > sqrt(ncol(xlist[[i]])))
                stop("L1 bound of weights should be no more than sqrt of the number of columns of the corresponding data set.", fill = TRUE)
        }
        ws.final <- ws.init
        for (i in 1:(K - 1)) ws.final[[i]] <- matrix(0, nrow = ncol(xlist[[i]]), ncol = ncomponents)
        cors <- NULL
        for (comp in 1:ncomponents) {
            ws <- list()
            for (i in 1:(K - 1)) ws[[i]] <- ws.init[[i]][, comp]
            ws[[K]] <- 1
            curiter <- 1
            crit.old <- -10
            crit <- -20
            storecrits <- NULL
            while (curiter <= niter && abs(crit.old - crit)/abs(crit.old) > 0.001 && crit.old != 0) {
                crit.old <- crit
                crit <- GetCrit(xlist, ws, K)
                storecrits <- c(storecrits, crit)
                if (trace)
                  cat(curiter, fill = FALSE)
                curiter <- curiter + 1
                for (i in 1:(K - 1)) {
                  ws[[i]] <- UpdateW(xlist, i, K, penalty[i], ws, type[i], ws.final)
                }
            }
            for (i in 1:(K - 1)) ws.final[[i]][, comp] <- ws[[i]]
            cors <- c(cors, GetCors(xlist, ws, K))
        }
        out <- list(ws = ws.final, ws.init = ws.init, K = K, call = call, type = type, penalty = penalty, cors = cors)
        class(out) <- "MultiCCA"

    }

    return(out)
}


#####################################
UpdateW <- function(xlist, i, K, sumabsthis, ws, type = "standard", ws.final) {
    tots <- 0
    for (j in (1:K)[-i]) {
        diagmat <- (t(ws.final[[i]]) %*% t(xlist[[i]])) %*% (xlist[[j]] %*% ws.final[[j]])
        diagmat[row(diagmat) != col(diagmat)] <- 0
        tots <- tots + t(xlist[[i]]) %*% (xlist[[j]] %*% ws[[j]]) - ws.final[[i]] %*% (diagmat %*% (t(ws.final[[j]]) %*% ws[[j]]))
    }
    if (type == "standard") {
        sumabsthis <- BinarySearch(tots, sumabsthis)
        w <- soft(tots, sumabsthis)/l2n(soft(tots, sumabsthis))
    } else {
        tots <- as.numeric(tots)
        tots <- tots/mean(abs(tots))
        w <- FLSA(tots, lambda1 = sumabsthis, lambda2 = sumabsthis)[1, 1, ]
        # flsa.out <- diag.fused.lasso.new(tots,lam1=sumabsthis) lam2ind <- which.min(abs(flsa.out$lam2-sumabsthis)) w <- flsa.out$coef[,lam2ind]
        w <- w/l2n(w)
        w[is.na(w)] <- 0
    }
    return(w)
}


GetCrit <- function(xlist, ws, K) {
    crit <- 0
    for (i in 2:K) {
        for (j in 1:(i - 1)) {
            crit <- crit + t(ws[[i]]) %*% t(xlist[[i]]) %*% xlist[[j]] %*% ws[[j]]
        }
    }
    return(crit)
}


GetCors <- function(xlist, ws, K) {
    cors <- 0
    for (i in 2:K) {
        for (j in 1:(i - 1)) {
            thiscor <- cor(xlist[[i]] %*% ws[[i]], xlist[[j]] %*% ws[[j]])
            if (is.na(thiscor))
                thiscor <- 0
            cors <- cors + thiscor
        }
    }
    return(cors)
}


BinarySearch <- function(argu, sumabs) {
    if (l2n(argu) == 0 || sum(abs(argu/l2n(argu))) <= sumabs)
        return(0)
    lam1 <- 0
    lam2 <- max(abs(argu)) - 1e-05
    iter <- 1
    while (iter < 150) {
        su <- soft(argu, (lam1 + lam2)/2)
        if (sum(abs(su/l2n(su))) < sumabs) {
            lam2 <- (lam1 + lam2)/2
        } else {
            lam1 <- (lam1 + lam2)/2
        }
        if ((lam2 - lam1) < 1e-06)
            return((lam1 + lam2)/2)
        iter <- iter + 1
    }
    warning("Didn't quite converge")
    return((lam1 + lam2)/2)
}


l2n <- function(vec) {
    a <- sqrt(sum(vec^2))
    if (a == 0)
        a <- 0.05
    return(a)
}


soft <- function(x, d) {
    return(sign(x) * pmax(0, abs(x) - d))
}
