# Supplementary material for: Identifying miRNA-mRNA Networks Associated With COPD Phenotypes
Source: Front Genet. 2021 Oct 28;12:748356. doi: 10.3389/fgene.2021.748356 (PMC8581181; doi:10.3389/fgene.2021.748356)
Supplement: Supplementary file 1 [file DataSheet2.zip › COPDSmCCNet_codes/HeritSCCASource.R]

library(pbapply)
library(Matrix)
library(methods)
# library(WGCNA) library(multiMiR) library(VennDiagram) library(cluster)

# find significant module-trait associations
relateModuleTrait <- function(X1, X2, Traits, CCAout, SmCCA = FALSE, Plot = TRUE, FigureTitle = "Module-trait relationships", ShowGrayModule = FALSE, ShowModules = 1:10,
    PAdjust = TRUE, PAdjustMethod = "bonferroni") {
    # X1: an n by p1 data matrix.  X2: an n by p2 data matrix.  Traits: an n by t phenotype matrix.  CCAout: a CCA output object for X1 & X2 using CCA() from the PMA
    # package.

    if (is.null(dim(Traits))) {
        Traits <- matrix(Traits, ncol = 1)
    }

    X <- cbind(X1, X2)
    moduleColors <- rep(0, ncol(X))
    if (SmCCA) {
        CCAout$u <- CCAout$ws[[1]]
        CCAout$v <- CCAout$ws[[2]]
    }
    K <- ncol(CCAout$u)

    for (i in 1:K) {
        i.U <- which(CCAout$u[, i] != 0)
        i.V <- which(CCAout$v[, i] != 0)
        moduleColors[c(i.U, i.V + ncol(X1))] <- i
    }
    MEs <- moduleEigengenes(X, moduleColors, excludeGrey = FALSE)$eigengenes
    moduleTraitCor <- cor(MEs, Traits, use = "p")
    moduleTraitPvalue <- corPvalueStudent(moduleTraitCor, nrow(X))

    if (PAdjust) {
        moduleTraitPadj <- apply(moduleTraitPvalue, 2, p.adjust, method = PAdjustMethod)
        textMatrix <- paste0(signif(moduleTraitCor, 2), "\n(", signif(moduleTraitPadj, 1), ")")
        PAdjust <- PAdjustMethod
    } else {
        moduleTraitPadj <- NULL
        textMatrix <- paste0(signif(moduleTraitCor, 2), "\n(", signif(moduleTraitPvalue, 1), ")")
    }
    dim(textMatrix) <- dim(moduleTraitCor)

    if (min(moduleColors) > 0) {
        print(paste0("Complete SVD result and show all ", nrow(X), " components."))
    } else {
        if (ShowGrayModule) {
            ShowModules <- c(1, ShowModules + 1)
        } else {
            ShowModules <- ShowModules + 1
        }
    }
    M <- matrix(moduleTraitCor[ShowModules, ], nrow = length(ShowModules))
    if (Plot) {
        labeledHeatmap(Matrix = M, xLabels = colnames(Traits), cex.lab.x = 0.6, yLabels = names(MEs)[ShowModules], colorLabels = FALSE, colors = blueWhiteRed(50), textMatrix = textMatrix[ShowModules,
            ], cex.text = 0.5, setStdMargins = TRUE, zlim = c(-1, 1), main = FigureTitle)

    }

    return(list(moduleColors = moduleColors, MEs = MEs, moduleTraitCor = moduleTraitCor, moduleTraitPvalue = moduleTraitPvalue, p.adjust = PAdjust, moduleTraitPadj = moduleTraitPadj))

}


createCCAuv.unweighted <- function(Membership1, Membership2) {
    # Convert a membership vector to a CCA list with u & v matrices.
    p1 <- length(Membership1)
    p2 <- length(Membership2)
    Memberships <- c(Membership1, Membership2)
    u <- sapply(unique(Memberships), function(x) {
        u.x <- rep(0, p1)
        u.idx <- which(Membership1 == x)
        u.x[u.idx] <- 1
        return(u.x)
    })
    v <- sapply(unique(Memberships), function(x) {
        v.x <- rep(0, p2)
        v.idx <- which(Membership2 == x)
        v.x[v.idx] <- 1
        return(v.x)
    })
    CCA <- list(u = u, v = v)
    return(CCA)
}


computeEdgeWeightMatrix <- function(W) {
    # Compute edge weight matrix. It first take the outer product of absolute of SCCA weights, then average over the colnums of W and normalized by the maximum value
    # of W.  W: a weight vector or matrix from SCCA. If W is a matrix, then each column corresponds to one weight vector and the resulting edge weights will be
    # averaged.

    if (is.null(dim(W))) {
        Abar <- Matrix(abs(W) %o% abs(W), sparse = TRUE)
    } else {
        b <- nrow(W)
        Abar <- Matrix(0, nrow = b, ncol = b)
        for (ind in 1:ncol(W)) {
            w <- abs(W[, ind])
            A <- Matrix(w %o% w, sparse = TRUE)
            Abar <- Abar + A
        }
    }

    diag(Abar) <- 0
    Abar <- Abar/max(Abar)
    return(Abar)
}


computeEntropy <- function(Abar) {
    # Compute entropy for an edge weight matrix. The value corresponds to signal intensity.
    P <- Abar[which(Abar > 0)]/sum(Abar)
    Hs <- sapply(P, function(x) {
        return(x * log2(x))
    })
    H <- -sum(Hs)
    return(H)
}


findPenalties <- function(CCAtype, Pens, X1 = NULL, X2 = NULL, Trait = NULL, DataList = NULL, Trace = FALSE) {
    # Compute edge weight matrix and entropy for a set of possible penalties.  Return the penalties that correspond to the smallest entropy.

    if (is.null(dim(Pens))) {
        stop("Need multiple penalty options to choose from.")
    }

    if (CCAtype == "SCCA") {
        Ws <- pbsapply(1:nrow(Pens), function(x) {
            out <- CCA(X1, X2, typex = "standard", typez = "standard", trace = Trace, penaltyx = Pens[x, 1], penaltyz = Pens[x, 2])
            W <- c(out$u, out$v)
            return(W)
        })

    } else if (CCAtype == "SsCCA") {
        Ws <- pbsapply(1:nrow(Pens), function(x) {
            out <- CCA(X1, X2, typex = "standard", typez = "standard", outcome = "quantitative", y = Trait, trace = Trace, penaltyx = Pens[x, 1], penaltyz = Pens[x, 2])
            W <- c(out$u, out$v)
            return(W)
        })

    } else if (CCAtype == "SmCCA") {
        Ws <- pbsapply(1:nrow(Pens), function(x) {
            out <- MultiCCA(DataList, trace = Trace, penalty = c(Pens[x, ], sqrt(ncol(DataList[[3]]))))
            W <- c(out$ws[[1]], out$ws[[2]])
            return(W)
        })

    } else if (CCAtype == "mySmCCA") {
        Ws <- pbsapply(1:nrow(Pens), function(x) {
            out <- myMultiCCA(DataList, trace = Trace, penalty = c(Pens[x, ], 1))
            W <- c(out$ws[[1]], out$ws[[2]])
            return(W)
        })

    } else {
        stop("Unknown CCA type. Possible types are 'SCCA', 'SsCCA', 'SmCCA', and 'mySmCCA'.")
    }

    Hs <- pbapply(Ws, 2, function(x) {
        Abar <- computeEdgeWeightMatrix(x)
        H <- computeEntropy(Abar)
        return(H)
    })
    optPen <- Pens[which(Hs == min(Hs)), ]

    return(list(opt.penalty = optPen, CCAtype = CCAtype, Entropy = Hs))
}


getCCAout <- function(X1, X2, Traits, Lambda1, Lambda2, NoTrait = FALSE, FilterByTrait = FALSE, trace = FALSE) {
    # Compute CCA weights.  X1: n by p1 mRNA expression matrix.  X2: n by p2 miRNA expression matrix.  Traits: n by k trait data for the same samples (k >=1).
    # Lambda1, Lambda2: LASSO pentalty parameters, need to be between 0 and 1.  NoTrait: indicates if trait information is provided.  FilterByTrait: if only the
    # features with highest correlation to traits will be assigned weights. The top 80% features are reserved.  trace: logical for whether to display CCA algorithm
    # trace.

    if (abs(Lambda1 - 0.5) >= 0.5) {
        stop("Invalid penalty parameter. Lambda1 needs to be between zero and one.")
    }
    if (abs(Lambda2 - 0.5) >= 0.5) {
        stop("Invalid penalty parameter. Lambda2 needs to be between zero and one.")
    }

    k <- ncol(Traits)
    if (NoTrait) {
        Traits <- NULL
        FilterByTrait <- TRUE
        k <- 1
    }

    if (FilterByTrait) {
        if (k > 1) {
            stop("'FilterByTrait == TRUE' only allows one trait at a time.")
        } else {
            out <- CCA(X1, X2, outcome = "quantitative", y = Traits, typex = "standard", typez = "standard", penaltyx = Lambda1, penaltyz = Lambda2, trace = trace)
        }
    } else {
        xlist <- list(x1 = X1, x2 = X2, y = Traits)
        L1 <- max(1, sqrt(ncol(X1)) * Lambda1)
        L2 <- max(1, sqrt(ncol(X2)) * Lambda2)
        out <- myMultiCCA(xlist, penalty = c(L1, L2, sqrt(ncol(Traits))), trace = trace)
        out$u <- out$ws[[1]]
        out$v <- out$ws[[2]]
    }

    return(out)
}


myprocB <- function(X1, X2, Traits, Lambda1, Lambda2, s1 = 0.9, s2 = 1, NoTrait = FALSE, FilterByTrait = FALSE, Bipartite = FALSE, SubsamplingNum = 100, PartitionNum = 100,
    trace = FALSE) {
    # Compute aggregated A matrix X1: n by p1 mRNA expression matrix.  X2: n by p2 miRNA expression matrix.  Traits: n by k trait data for the same samples (k >=1).
    # Lambda1, Lambda2: LASSO pentalty parameters, need to be between 0 and 1.  s1: percent of mRNA features to be included.  s2: percent of miRNA features to be
    # included.  NoTrait: indicates if trait information is provided.  FilterByTrait: if only the features with highest correlation to traits will be assigned weights.
    # The top 80% features are reserved.  Bipartite: if omit random partition.  SubsamplingNum: number of subsampling features.  PartitionNum: gene randomly partition
    # number.

    if (min(s1, s2) == 0) {
        stop("Subsampling proprotion needs to be greater than zero.")
    } else {
        if ((abs(s1 - 0.5) > 0.5) | (abs(s2 - 0.5) > 0.5)) {
            stop("Subsampling proportions can not exceed one.")
        }
    }

    if (abs(Lambda1 - 0.5) > 0.5 | Lambda1 == 0) {
        stop("Invalid penalty parameter. Lambda1 needs to be between zero and one.")
    }
    if (abs(Lambda2 - 0.5) > 0.5 | Lambda2 == 0) {
        stop("Invalid penalty parameter. Lambda2 needs to be between zero and one.")
    }

    p1 <- ncol(X1)
    p2 <- ncol(X2)
    p <- p1 + p2
    p1.sub <- ceiling(s1 * p1)
    p2.sub <- ceiling(s2 * p2)
    X <- cbind(X1, X2)

    beta <- pbsapply(1:SubsamplingNum, function(x) {
        # sample mRNA features\t
        samp1 <- sort(sample(1:p1, p1.sub, replace = FALSE))
        samp2 <- sort(sample(1:p2, p2.sub, replace = FALSE))

        if (Bipartite) {
            x1.par <- scale(X1[, samp1], center = TRUE, scale = TRUE)
            x2.par <- scale(X2[, samp2], center = TRUE, scale = TRUE)

            out <- getCCAout(x1.par, x2.par, Traits, Lambda1, Lambda2, NoTrait = NoTrait, FilterByTrait = FilterByTrait, trace = trace)

            w <- rep(0, p)
            w[samp1] <- out$u
            w[samp2 + p1] <- out$v
            coeff.avg <- abs(w)

        } else {
            samp <- c(samp1, samp2 + p1)
            subSamp <- scale(X[, samp], center = TRUE, scale = TRUE)
            p.sub <- ncol(subSamp)
            p.par <- p.sub%/%2

            coeff <- pbsapply(1:PartitionNum, function(y) {
                gp1 <- sample(1:p.sub, p.par, replace = FALSE)
                x1.par <- subSamp[, gp1]
                gp2 <- sample((1:p.sub)[-gp1], p.sub - p.par, replace = FALSE)
                x2.par <- subSamp[, gp2]

                out <- getCCAout(x1.par, x2.par, Traits, Lambda1, Lambda2, NoTrait = NoTrait, FilterByTrait = FilterByTrait, trace = trace)

                w <- rep(0, p)
                w[samp[gp1]] <- out$u
                w[samp[gp2]] <- out$v
                return(w)
            })
            coeff.avg <- apply(abs(coeff), 1, mean)

        }

        return(coeff.avg)

    })

    return(beta)
}


cutHC <- function(HC, Labels, CutHeight) {
    # Horizontally aut the hierarchical tree and output labels for low hanging branches HC: a hierarchical tree object.  Labels: labels for the leaves.  CutHeight:
    # height value at which the tree is cut.

    mergenode <- HC$merge[which(HC$height < CutHeight), ]
    mergenode <- matrix(mergenode, ncol = 1)
    leaflabel <- Labels[sort(-mergenode[mergenode < 0])]
    return(leaflabel)
}


############################################################
checkMultiMir <- function(Modules, mirTable, mirList) {
    # Modules: A list of module pairs. Each pair has a set of genes and a set of miRNAs.  mirTable: A miRNA-gene target table.  mirList: miRNAs appear in both mirTable
    # and Modules

    check.ls <- lapply(1:length(mirList), function(m) {
        l <- length(mirList[[m]])
        if (l < 1) {
            return(NULL)
        } else {
            genes <- Modules[[m]][[1]]
            ans <- lapply(mirList[[m]], function(y) {
                targets <- mirTable[mirTable$mature_mirna_id == y, ]
                bingo <- intersect(targets$target_ensembl, genes)
                if (length(bingo) > 0) {
                  ans.y <- targets[targets$target_ensembl %in% bingo, ]
                } else {
                  ans.y <- NULL
                }
                return(ans.y)
            })
        }
        return(do.call(rbind, ans))
    })

    return(do.call(rbind, check.ls))
}


findMirList <- function(mirTable, Modules) {
    # mirTable: multiMir target table.  Modules: A list of module pairs. Each pair has a set of genes and a set of miRNAs.

    mirList <- sapply(Modules, function(m) {
        mirs <- m[[2]]
        checkmir <- intersect(mirs, mirTable)
        if (!is.null(checkmir)) {
            return(checkmir)
        }
    })
    return(mirList)
}


findTargets <- function(ModulePair, mirTable) {
    # ModulePair: list of two members: miRNAs and genes.  mirTable: multiMir database.

    gene <- intersect(ModulePair[[1]], unique(mirTable$target_ensembl))
    mirna <- intersect(ModulePair[[2]], unique(mirTable$mature_mirna_id))
    target <- NULL
    if (!is.null(mirna) & !is.null(gene)) {
        targets <- mirTable[mirTable$mature_mirna_id == y, ]
        bingo <- intersect(targets$target_ensembl, gene)
        if (length(bingo) > 0) {
            target <- targets[targets$target_ensembl %in% bingo, ]
        }
    }
    return(target)
}


countTargets <- function(Target) {
    # Target: either NULL or entries of multiMir tables.

    if (is.null(Target)) {
        S <- 0
    } else if (is.null(dim(Target))) {
        S <- 1
    } else {
        S <- nrow(Target)
    }
    return(S)
}


targetNumBoot <- function(ModulePair, miRNASet, GeneSet, mirTable, num.boot = 1000) {
    # ModulePair: list of two members: miRNAs and genes.  miRNASet: vector of miRNAs considered.  GeneSet: vector of genes considered.  mirTable: multiMir database.
    # num.boot: number of bootstrapped sample pairs.

    gene <- intersect(ModulePair[[1]], unique(mirTable$target_ensembl))
    mirna <- intersect(ModulePair[[2]], unique(mirTable$mature_mirna_id))

    if (is.null(mirna) | is.null(gene)) {
        stop("No overlapped features.")
    }
    target1 <- findTargets(ModulePair, mirTable)
    S1 <- countTargets(target1)

    ModulePair0 <- vector("list", 2)
    S0s <- sapply(1:num.boot, function(x) {
        ModulePair0[[1]] <- sample(GeneSet, length(ModulePair[[1]]))
        ModulePair0[[2]] <- sample(miRNASet, length(ModulePair[[2]]))
        target0 <- findTargets(ModulePair0, mirTable)
        S0 <- countTargets(target0)
        return(S0)
    })

    pval <- sum(S0s > S1)/num.boot

    return(list(S1 = S1, S0s = S0s, pval = pval))
}
