# Supplementary material for: Identifying miRNA-mRNA Networks Associated With COPD Phenotypes
Source: Front Genet. 2021 Oct 28;12:748356. doi: 10.3389/fgene.2021.748356 (PMC8581181; doi:10.3389/fgene.2021.748356)
Supplement: Supplementary file 1 [file DataSheet2.zip › COPDSmCCNet_codes/Step0_Preprocess_miRNA.Rmd]

---
title: "COPDsmCCA miRNA large"
output:
  pdf_document: default
  html_notebook: default
  html_document: default
---

```{r setup, include=FALSE}
knitr::opts_chunk$set(echo = TRUE)
knitr::opts_knit$set(root.dir = '/Users/wz/Dropbox/COPDsmCCA')
library(knitr)
library(EDASeq)
library(biomaRt)
library(RColorBrewer)
library(RUVSeq)
library(edgeR)
library(psych)
library(betareg)
library(ggplot2)
library(reshape2)
# biocLite("BiocGenerics")

my_palette <- colorRampPalette(c("red", "yellow", "cyan"))
goldcolors <- brewer.pal(5, "Set1")
batchcolors <- brewer.pal(6, "Set1")

```
## About

Apply Sparse Canonical Correlation Analysis (SCCA) to a Chronic Obstructive 
Pulmonary Disease (COPD) study.


## Import complete data and COPDgene information.

### Load annotated isomer counts and trim low quality sample.
```{r import mirna, eval = TRUE}
mirnaT <- readRDS("/Users/wz/Dropbox/COPDsmCCA/mirSeqCounts_noFilt_blockFreeze2_20200522.rds")
colnames(mirnaT) <- substring(colnames(mirnaT), 2)
mirnaT[1:6, 1:6]
mirnaTable <- mirnaT
dim(mirnaTable)
#write.csv(mirnaTable, "~/Dropbox/COPDsmCCA/mrnaSeq/mirSeqCounts_noFilt_bf_07022020.csv")
```

```{r scatterplot mirna, eval = TRUE,  messages = FALSE}
dat <- as.data.frame(mirnaTable)
dat$miRNA <- row.names(dat)
dat.m <- reshape2::melt(dat, id.vars = "miRNA")
ggplot(dat.m, aes(miRNA, value)) + geom_boxplot()

```

# scatterplot of previous three miRNA outliers
```{r scatterplot_out mirna, eval = TRUE, messages = FALSE}
dat.no <- dat.m[!dat.m$miRNA %in% c("hsa-miR-486-5p", "hsa-miR-92a-3p", "hsa-miR-451a"), ]
ggplot(dat.no, aes(miRNA, value)) + geom_boxplot()

dat.outlier <- dat.m[dat.m$miRNA %in% c("hsa-miR-486-5p", "hsa-miR-92a-3p", "hsa-miR-451a"), ]
ggplot(dat.outlier, aes(miRNA, value)) + geom_boxplot()

```

# It seems that hsa-miR-92a-3p might be still outlier, but the other two are no longer outliers. 

# Remove the miRNAs if any of individual read > 5e06. 

```{r remove_out, eval = TRUE}
# 
temp <- mirnaTable[apply(mirnaTable, MARGIN = 1, function(x) any(x > 5e06)), ]
# row.names(temp)
# "hsa-miR-191-5p" "hsa-miR-486-5p" "hsa-miR-92a-3p"
mirnaTable <- mirnaTable[!rownames(mirnaTable) %in% c("hsa-miR-191-5p", "hsa-miR-486-5p", "hsa-miR-92a-3p"), ]
dim(mirnaTable)
```


Remove samples  due to low counts (total count < 250k).
```{r remove samples, eval = TRUE}
sum_mirna <-sort(apply(mirnaTable, 2, sum))
sum_mirna [1:50]

```

<!-- ### Filter 1: Filter out "absent" and low-variant miRNA. -->
<!-- ### total read counts < 100k -->
<!-- ### < 5 counts in more than 20% of persons. -->
<!-- ### sd > 1  -->

<!-- Requiring more than 5 reads in at least 20% samples for each mirna. -->
<!-- ```{r filter mirna, eval = TRUE} -->

<!-- ID <- colnames(mirnaTable) -->
<!-- lowC_ID1 <- names(sum_mirna[sum_mirna < 100000]) -->
<!-- lowC_ID1 -->
<!-- # based to PCA plot, "20591J" subject was removed -->

<!-- # lowC_ID1 <- append(lowC_ID1, "20591J") -->
<!-- length(lowC_ID1) -->
<!-- ID_1 <- setdiff(ID, lowC_ID1) -->
<!-- mirnaTable_1 <- mirnaTable[ , ID_1] -->
<!-- dim(mirnaTable_1) -->

<!-- mirna.sd <- apply(mirnaTable_1, 1, sd) -->
<!-- mirna.keep <- (rowSums(mirnaTable_1 > 5) >= 100) & (mirna.sd > 1) -->
<!-- filtered1 <- mirnaTable_1[mirna.keep, ] -->
<!-- dim(filtered1) -->
<!-- ID_HC1 <- colnames(filtered1) -->
<!-- miRNA_HC1 <- rownames(filtered1) -->

<!-- write.csv(filtered1, "~/Dropbox/COPDsmCCA/microRnaSeq/Results/MiRna_filtered_07022020.csv") -->

<!-- ``` -->

### Filter 2: Filter out "absent" and low-variant miRNA.
### total read counts < 200k
### < 10 counts in more than 40% of persons.
### sd > 10

```{r filter2 mirna, eval = TRUE}
ID <- colnames(mirnaTable)
# hist_total <- hist(sum_mirna, breaks=100)
# hist_total 
hist(sum_mirna, breaks=300, xlim=c(0,3e06))
abline(v=100000,col="green")
abline(v=200000,col="blue")
abline(v=300000,col="red")


lowC_ID2 <- names(sum_mirna[sum_mirna < 200000])
length(lowC_ID2)
ID_2 <- setdiff(ID, lowC_ID2)
mirnaTable_2 <- mirnaTable[ , ID_2]
dim(mirnaTable_2)

mirna.sd <- apply(mirnaTable_2, 1, sd)
mirna.keep <- (rowSums(mirnaTable_2 > 10) >= 200) & (mirna.sd > 10)
filtered2 <- mirnaTable_2[mirna.keep, ]
dim(filtered2)
ID_HC2 <- colnames(filtered2)
miRNA_HC2 <- rownames(filtered2)

```


### Load the phenotype file and extract information for the 521 samples.
```{r import clinic, eval = TRUE, include = FALSE}

pheno_all <- read.csv("/Users/wz/Dropbox/COPDsmCCA/pheno/pheno.csv")[ , -1]

pheno_all_large <- pheno_all[ ,
                         c(1, 6, 7, 368, 386, 591, 753, 755, 759,  786, 799,
                           800, 843)]

# Pheno type table was updated with some corrections:
mirSeqPheno <- readRDS("/Users/wz/Dropbox/COPDsmCCA/mirSeqPheno_blockFreeze2_20200522.rds")
mirpheno_all_large <- mirSeqPheno[ , colnames(pheno_all_large)]
pheno_all <- mirSeqPheno
pheno_all_large <- mirpheno_all_large


pheno_all_large <- transform(pheno_all_large,
                             gender = as.character(gender),
                             race = as.character(race),
                             SmokCigNow_P2 = as.character(SmokCigNow_P2),
                             pctEmph_Thirona_P2 = pctEmph_Thirona_P2/100,
                             finalGold_P2 = as.character(finalGold_P2))

pheno_all_large$pctEmph_Thirona_P2_cat4<-cut(pheno_all_large$pctEmph_Thirona_P2,
                                             c(0, 0.05, 0.10, 0.20, 1), right=FALSE,                                                                             labels=c(1:4))

summary(pheno_all_large$pctEmph_Thirona_P2_cat4)

# HC_filtered
ID <- ID_HC2
pheno_large <- pheno_all_large[which(pheno_all$sid %in% ID), ]
dim(pheno_large)
write.csv(pheno_all_large, "/Users/wz/Dropbox/COPDsmCCA/pheno/PhenoAll_phase2_phewasCBC_07022020.csv")
write.csv(pheno_large, "/Users/wz/Dropbox/COPDsmCCA/pheno/PhenoLarge_phase2_phewasCBC_07022020.csv")


```


```{r noCBC, eval = TRUE}
setdiff(ID, pheno_all_large$sid)
ID <- pheno_large$sid
mirnaTable <- mirnaTable[ , as.character(ID)]
dim(mirnaTable)

# Filter extreme low counts of miRNA: < 5 counts in more than 10 persons.
mirna.keep <- (rowSums(mirnaTable > 5) >= 10) 
mirnaTable <- mirnaTable[mirna.keep, ]
dim(mirnaTable)
```


```{r load clinic, echo = FALSE}
pheno_large <- read.csv("/Users/wz/Dropbox/COPDsmCCA/pheno/PhenoLarge_phase2_phewasCBC_07022020.csv")[ , -1]
pheno_large <- transform(pheno_large,
                             gender = as.character(gender),
                             race = as.character(race),
                             SmokCigNow_P2 = as.character(SmokCigNow_P2),
                             finalGold_P2 = as.character(finalGold_P2),
                             pctEmph_Thirona_P2_cat4 =as.character(pctEmph_Thirona_P2_cat4))

kable(head(pheno_large[, 1:6]), caption = "Selected phenotypes (large)")

```

```{r load clinic_sub, echo = FALSE}

mirSeqPheno <- readRDS("/Users/wz/Dropbox/COPDsmCCA/mirSeqPheno_blockFreeze2_20200522.rds")
dim(mirSeqPheno)
mirSeqPheno_t <- mirSeqPheno[c("sid", "mirSeqBatch")]
row.names(mirSeqPheno_t) <-NULL

pheno_large <- merge(pheno_large, mirSeqPheno_t, by="sid")
pheno_large$mirSeqBatch <- substring(pheno_large$mirSeqBatch, 6)

pheno_large  <- transform(pheno_large,
                             mirSeqBatch = as.factor(mirSeqBatch))

pheno_large  <- transform(pheno_large,
                             mirSeqBatch = as.numeric(mirSeqBatch))
head(pheno_large)

pheno_all_large <- merge(pheno_all_large, mirSeqPheno_t, by="sid")
pheno_all_large$mirSeqBatch <- substring(pheno_all_large$mirSeqBatch, 6)

pheno_all_large  <- transform(pheno_all_large,
                             mirSeqBatch = as.factor(mirSeqBatch))

pheno_all_large  <- transform(pheno_all_large,
                             mirSeqBatch = as.numeric(mirSeqBatch))


write.csv(pheno_all_large, "/Users/wz/Dropbox/COPDsmCCA/pheno/PhenoAll_phase2_phewasCBC_mirB_07022020.csv")
write.csv(pheno_large, "/Users/wz/Dropbox/COPDsmCCA/pheno/Pheno_phase2_phewasCBC_mirB_07022020.csv")
```


Check GOLD status for the large samples.
```{r check gold, eval = TRUE}
table(pheno_large$finalGold_P2)

```


Check FEV1pp.
```{r check FEV1pp, eval = TRUE}
summary(pheno_large$FEV1pp_utah_P2)

```

Check pctEmph_Thirona_P2.
```{r check pctEmph_Thirona_P2, eval = TRUE}
summary(pheno_large$pctEmph_Thirona_P2)

pheno_large <- pheno_large[!is.na(pheno_large$pctEmph_Thirona_P2),]

pheno_large <- pheno_large[!is.na(pheno_large$FEV1pp_utah_P2), ]

write.csv(pheno_large, "/Users/wz/Dropbox/COPDsmCCA/pheno/PhenoLarge_phase2_phewasCBC_07022020.csv")
```

Check batch.
```{r check FEV1, eval = TRUE}
table(pheno_large$mirSeqBatch)

```

<!-- ### check RLE and PCA plots -->

<!-- ```{r rawRLEPCA, eval = TRUE, include = FALSE} -->
<!-- Pheno_byGold <- pheno_large[order(pheno_large$finalGold_P2), ] -->
<!-- GOLD_byGold <- sort(pheno_large$finalGold_P2) -->
<!-- Colors_byGold <- goldcolors[as.numeric(GOLD_byGold) + 1] -->
<!-- mirnaTable_byGold <- mirnaTable[ , as.character(pheno_large$sid)][ , order(pheno_large$finalGold_P2)] -->
<!-- set.mirna_raw <- newSeqExpressionSet(as.matrix(mirnaTable_byGold), -->
<!--                                  phenoData = data.frame(Pheno_byGold, -->
<!--                                  row.names = colnames(mirnaTable_byGold))) -->

<!-- pdf(file = "/Users/wz/Dropbox/COPDsmCCA/microRnaSeq/Figures/rawRL_07022020.pdf", -->
<!--     width = 30, height = 30) -->
<!-- Outline <- FALSE; Ylim <- c(-5, 5) -->
<!-- par(mfrow = c(2, 1)) -->

<!-- plotRLE(set.mirna_raw, outline = Outline, col = Colors_byGold, ylim = Ylim, -->
<!--         main = "before normalization", cex.main = 2) -->

<!-- ``` -->


### Perform upper quartile normalization on the miRNA data.

### select filter 2( filter "c" in slides)
```{r norm mirna, eval = TRUE, include = FALSE}

GOLD_byGold <- sort(pheno_large$finalGold_P2)
filtered1_byGold <- filtered1[ , as.character(pheno_large$sid)][ , order(pheno_large$finalGold_P2)]
Pheno_byGold <- pheno_large[order(pheno_large$finalGold_P2), ]
Colors_byGold <- goldcolors[as.numeric(GOLD_byGold) + 1]


Batch_byBatch <- pheno_large$mirSeqBatch
Colors_byBatch <- batchcolors[as.numeric(Batch_byBatch) ]


# Scale and center all continuous variables
Pheno_byGold <- transform(Pheno_byGold,
                               Age_P2 = scale(Age_P2),
                               BMI_P2 = scale(BMI_P2),
                               neutrophl_pct_P2 = scale(neutrophl_pct_P2),
                               lymphcyt_pct_P2 = scale(lymphcyt_pct_P2),
                               eosinphl_pct_P2 = scale(eosinphl_pct_P2),
                               FEV1pp_utah_P2 = scale(FEV1pp_utah_P2),
                               FVCpp_utah_P2 = scale(FVCpp_utah_P2),
                               pctEmph_Thirona_P2 = scale(pctEmph_Thirona_P2))


set.mirna0 <- newSeqExpressionSet(as.matrix(filtered1_byGold),
                                 phenoData = data.frame(Pheno_byGold,
                                 row.names = colnames(filtered1_byGold)))
set.mirna <- betweenLaneNormalization(set.mirna0, which = "upper",
                                      round = TRUE)

set.mirna_full <- betweenLaneNormalization(set.mirna0, which = "full",
                                      round = TRUE)

set.mirna_median <- betweenLaneNormalization(set.mirna0, which = "median",
                                      round = TRUE)

Batch_byBatch_s <- sort(pheno_large$mirSeqBatch)

filtered1_byBatch_s <- filtered1[ , as.character(pheno_large$sid)][ , order(pheno_large$mirSeqBatch)]
Pheno_byBatch_s <- pheno_large[order(pheno_large$mirSeqBatch), ]
Colors_byBatch_s <- batchcolors[as.numeric(Batch_byBatch_s) ]

# Scale and center all continuous variables
Pheno_byBatch_s <- transform(Pheno_byBatch_s,
                               Age_P2 = scale(Age_P2),
                               BMI_P2 = scale(BMI_P2),
                               neutrophl_pct_P2 = scale(neutrophl_pct_P2),
                               lymphcyt_pct_P2 = scale(lymphcyt_pct_P2),
                               eosinphl_pct_P2 = scale(eosinphl_pct_P2),
                               FEV1pp_utah_P2 = scale(FEV1pp_utah_P2),
                               FVCpp_utah_P2 = scale(FVCpp_utah_P2),
                               pctEmph_Thirona_P2 = scale(pctEmph_Thirona_P2))


set.mirna0_s <- newSeqExpressionSet(as.matrix(filtered1_byBatch_s),
                                 phenoData = data.frame(Pheno_byBatch_s,
                                 row.names = colnames(filtered1_byBatch_s)))

set.mirna_s <- betweenLaneNormalization(set.mirna0_s, which = "upper",
                                      round = TRUE)

set.mirna_s_median <- betweenLaneNormalization(set.mirna0_s, which = "median",
                                      round = TRUE)

set.mirna_s_full <- betweenLaneNormalization(set.mirna0_s, which = "full",
                                      round = TRUE)


# save(filtered1, GOLD_byGold, filtered1_byGold, Pheno_byGold,
#      Colors_byGold, set.mirna0, set.mirna,
#      file = "/Users/wz/Dropbox/COPDsmCCA/microRnaSeq/Results/filteredSortedNormalized_07022020.Rdata")
# load("/Users/wz/Dropbox/COPDsmCCA/microRnaSeq/Results/filteredSortedNormalized_07022020.Rdata")
```


```{r checkUQ, eval = TRUE, echo = FALSE, include = F}
pdf(file = "/Users/wz/Dropbox/COPDsmCCA/microRnaSeq/Figures/RLE_UQ_median_full_07022020.pdf",
    width = 30, height = 30)
Outline <- FALSE; Ylim <- c(-5, 5)
par(mfrow = c(3, 1))

plotRLE(set.mirna0, outline = Outline, col = Colors_byGold, ylim = Ylim,
        main = "before normalization", cex.main = 2)

# plotRLE(set.mirna, outline = Outline, col = Colors_byGold, ylim = Ylim,
#         main = "Upper quartile normalization", cex.main = 2)

plotRLE(set.mirna_median, outline = Outline, col = Colors_byGold, ylim = Ylim,
        main = "Median normalization", cex.main = 2)

plotRLE(set.mirna_full, outline = Outline, col = Colors_byGold, ylim = Ylim,
        main = "Full normalization", cex.main = 2)

legend("bottom", horiz = TRUE, cex = 1, text.col = goldcolors,
       bty = "n", legend = paste0("GOLD ", c(0:4)))
dev.off()
```

```{r pilot RLE_Gold, echo = FALSE, out.width = "300px"}
include_graphics("/Users/wz/Dropbox/COPDsmCCA/microRnaSeq/Figures/RLE_UQ_median_full_07022020.pdf")
```

```{r recheckUQ2, eval = TRUE, echo = FALSE, include = F}
pdf(file = "/Users/wz/Dropbox/COPDsmCCA/microRnaSeq/Figures/RLE__batch_UQ_median_full_07022020.pdf",
    width = 30, height = 30)
Outline <- FALSE; Ylim <- c(-5, 5)
par(mfrow = c(3, 1))

plotRLE(set.mirna0_s, outline = Outline, col = Colors_byBatch_s, ylim = Ylim,
        main = "before normalization", cex.main = 4)

plotRLE(set.mirna_s, outline = Outline, col = Colors_byBatch_s, ylim = Ylim,
        main = "Upper quartile normalization", cex.main = 4)


plotRLE(set.mirna_s_full, outline = Outline, col = Colors_byBatch_s, ylim = Ylim,
        main = "Full normalization", cex.main = 4)

legend("bottom", horiz = TRUE, cex = 3, text.col = batchcolors,
       bty = "n", legend = paste0("Batch ", c(1:6)))
dev.off()
```

```{r pilot RLE_B5, echo = FALSE, out.width = "300px"}
include_graphics("/Users/wz/Dropbox/COPDsmCCA/microRnaSeq/Figures/RLE__batch_UQ_median_full_07022020.pdf")
```


# As Brain stated, "the plate5 batch in the microRNA data appears to be fundamentally different than all other batches and is a PC outlier." Thus, the samples in batch 5 were removed. 

```{r rmb5, eval = TRUE, include = TRUE}
pheno_large <- pheno_large[pheno_large$mirSeqBatch !=5, ]
```


### Reperform upper quartile normalization on the miRNA data.

```{r renorm mirna, eval = TRUE, include = FALSE}

GOLD_byGold <- sort(pheno_large$finalGold_P2)
filtered1_byGold <- filtered1[ , as.character(pheno_large$sid)][ , order(pheno_large$finalGold_P2)]
Pheno_byGold <- pheno_large[order(pheno_large$finalGold_P2), ]
Colors_byGold <- goldcolors[as.numeric(GOLD_byGold) + 1]

Batch_byBatch <- pheno_large$mirSeqBatch
Colors_byBatch <- batchcolors[as.numeric(Batch_byBatch) ]

# Scale and center all continuous variables
Pheno_byGold <- transform(Pheno_byGold,
                               Age_P2 = scale(Age_P2),
                               BMI_P2 = scale(BMI_P2),
                               neutrophl_pct_P2 = scale(neutrophl_pct_P2),
                               lymphcyt_pct_P2 = scale(lymphcyt_pct_P2),
                               eosinphl_pct_P2 = scale(eosinphl_pct_P2),
                               FEV1pp_utah_P2 = scale(FEV1pp_utah_P2),
                               FVCpp_utah_P2 = scale(FVCpp_utah_P2),
                               pctEmph_Thirona_P2 = scale(pctEmph_Thirona_P2))


set.mirna0 <- newSeqExpressionSet(as.matrix(filtered1_byGold),
                                 phenoData = data.frame(Pheno_byGold,
                                 row.names = colnames(filtered1_byGold)))
set.mirna <- betweenLaneNormalization(set.mirna0, which = "upper",
                                      round = TRUE)

set.mirna_full <- betweenLaneNormalization(set.mirna0, which = "full",
                                      round = TRUE)

set.mirna_median <- betweenLaneNormalization(set.mirna0, which = "median",
                                      round = TRUE)

Batch_byBatch_s <- sort(pheno_large$mirSeqBatch)

filtered1_byBatch_s <- filtered1[ , as.character(pheno_large$sid)][ , order(pheno_large$mirSeqBatch)]
Pheno_byBatch_s <- pheno_large[order(pheno_large$mirSeqBatch), ]
Colors_byBatch_s <- batchcolors[as.numeric(Batch_byBatch_s) ]

# Scale and center all continuous variables
Pheno_byBatch_s <- transform(Pheno_byBatch_s,
                               Age_P2 = scale(Age_P2),
                               BMI_P2 = scale(BMI_P2),
                               neutrophl_pct_P2 = scale(neutrophl_pct_P2),
                               lymphcyt_pct_P2 = scale(lymphcyt_pct_P2),
                               eosinphl_pct_P2 = scale(eosinphl_pct_P2),
                               FEV1pp_utah_P2 = scale(FEV1pp_utah_P2),
                               FVCpp_utah_P2 = scale(FVCpp_utah_P2),
                               pctEmph_Thirona_P2 = scale(pctEmph_Thirona_P2))


set.mirna0_s <- newSeqExpressionSet(as.matrix(filtered1_byBatch_s),
                                 phenoData = data.frame(Pheno_byBatch_s,
                                 row.names = colnames(filtered1_byBatch_s)))

set.mirna_s <- betweenLaneNormalization(set.mirna0_s, which = "upper",
                                      round = TRUE)

set.mirna_s_median <- betweenLaneNormalization(set.mirna0_s, which = "median",
                                      round = TRUE)

set.mirna_s_full <- betweenLaneNormalization(set.mirna0_s, which = "full",
                                      round = TRUE)


save(filtered1, GOLD_byGold, filtered1_byGold, Pheno_byGold,
     Colors_byGold, set.mirna0, set.mirna,
     file = "/Users/wz/Dropbox/COPDsmCCA/microRnaSeq/Results/filteredSortedNormalized_07022020.Rdata")
load("/Users/wz/Dropbox/COPDsmCCA/microRnaSeq/Results/filteredSortedNormalized_07022020.Rdata")
```


```{r recheckUQ, eval = TRUE, include = FALSE}
pdf(file = "/Users/wz/Dropbox/COPDsmCCA/microRnaSeq/Figures/RLE_UQ_median_full_noB5_07022020.pdf",
    width = 30, height = 30)
Outline <- FALSE; Ylim <- c(-5, 5)
par(mfrow = c(3, 1))

plotRLE(set.mirna0, outline = Outline, col = Colors_byGold, ylim = Ylim,
        main = "before normalization", cex.main = 2)

plotRLE(set.mirna, outline = Outline, col = Colors_byGold, ylim = Ylim,
        main = "Upper quartile normalization", cex.main = 2)

# plotRLE(set.mirna_median, outline = Outline, col = Colors_byGold, ylim = Ylim,
#         main = "Median normalization", cex.main = 2)

plotRLE(set.mirna_full, outline = Outline, col = Colors_byGold, ylim = Ylim,
        main = "Full normalization", cex.main = 2)

legend("bottom", horiz = TRUE, cex = 1, text.col = goldcolors,
       bty = "n", legend = paste0("GOLD ", c(0:4)))
dev.off()
```

```{r pilot RLE_noB5, echo = FALSE, out.width = "300px"}
include_graphics("/Users/wz/Dropbox/COPDsmCCA/microRnaSeq/Figures/RLE_UQ_median_full_noB5_07022020.pdf")
```


```{r checkUQ2, eval = TRUE, include = FALSE}
pdf(file = "/Users/wz/Dropbox/COPDsmCCA/microRnaSeq/Figures/RLE_batch_noB5_UQ_median_full_07022020.pdf",
    width = 30, height = 30)
Outline <- FALSE; Ylim <- c(-5, 5)
par(mfrow = c(3, 1))

plotRLE(set.mirna0_s, outline = Outline, col = Colors_byBatch_s, ylim = Ylim,
        main = "before normalization", cex.main = 4)

plotRLE(set.mirna_s, outline = Outline, col = Colors_byBatch_s, ylim = Ylim,
        main = "Upper quartile normalization", cex.main = 4)


plotRLE(set.mirna_s_full, outline = Outline, col = Colors_byBatch_s, ylim = Ylim,
        main = "Full normalization", cex.main = 4)

legend("bottom", horiz = TRUE, cex = 3, text.col = batchcolors,
       bty = "n", legend = paste0("Batch ", c(1:6)))
dev.off()
```

```{r pilot RLE_noB5_batch, echo = FALSE, out.width = "300px"}
include_graphics("/Users/wz/Dropbox/COPDsmCCA/microRnaSeq/Figures/RLE_batch_noB5_UQ_median_full_07022020.pdf")
```


### Remove unwanted varivations in the miRNA data using the residual method.
Include gender, race, Age_P2, SmokCigNow_P2, neutrophl_pct_P2,
lymphcyt_pct_P2, eosinphl_pct_P2, FEV1pp_utah_P2 as covariates. Note that FEV1 is influenced by the age, sex, height, and ethnicity, and is best considered as a percentage of the predicted normal value, e.g. FEV1pp. For the rest of the report, FEV1 denotes FEV1pp.

```{r pilot ruvrseq, eval = TRUE, include = FALSE}
design <- model.matrix(~ gender + race + Age_P2 + SmokCigNow_P2 +
                          neutrophl_pct_P2 + lymphcyt_pct_P2 + eosinphl_pct_P2 +
                         FEV1pp_utah_P2, data = pData(set.mirna))

y <- DGEList(counts = normCounts(set.mirna))
y <- estimateGLMCommonDisp(y, design)
y <- estimateGLMTagwiseDisp(y, design)

fit <- glmFit(y, design)
res <- residuals(fit, type = "deviance")


design_s <- model.matrix(~ gender + race + Age_P2 + SmokCigNow_P2 +
                          neutrophl_pct_P2 + lymphcyt_pct_P2 + eosinphl_pct_P2 +
                         FEV1pp_utah_P2, data = pData(set.mirna_s))

y_s <- DGEList(counts = normCounts(set.mirna_s))
y_s <- estimateGLMCommonDisp(y_s, design_s)
y_s <- estimateGLMTagwiseDisp(y_s, design_s)

fit_s <- glmFit(y_s, design_s)
res_s <- residuals(fit_s, type = "deviance")

save(design, y, fit, res,
     file = "/Users/wz/Dropbox/COPDsmCCA/microRnaSeq/Results/GLM_GenderRaceAgeSmokCBCFEV1_070820.Rdata")
```

```{r pilot ruvseq plots, eval = TRUE, include = FALSE}
load("/Users/wz/Dropbox/COPDsmCCA/microRnaSeq/Results/GLM_GenderRaceAgeSmokCBCFEV1_070820.Rdata")
plotD <- "/Users/wz/Dropbox/COPDsmCCA/microRnaSeq/Figures/RUVr_GenderRaceAgeSmokCBCFEV1/"
# dir.create(plotD); dir.create(paste0(plotD, "IncludeOutliers/"))

RUV.ks <- 0:10; v <- u <- rep(NA, length(RUV.ks))
for(k in RUV.ks){
  set.k <- RUVr(x = set.mirna, cIdx = rownames(res), k = k, residuals = res)
  count.k <- normCounts(set.k)
  meds.k <- apply(count.k, 2, quantile, .5)
  interq.k <- apply(count.k, 2, quantile, .75) - apply(count.k, 2, quantile, .25)
  v[k] <- sd(meds.k)
  u[k] <- sd(interq.k)

  Outline <- TRUE; Ylim <- c(-10, 10); Col <- Colors_byGold
  pdf(paste0(plotD, "IncludeOutliers/RUVrRLE_070220_k", k, ".pdf"),
      width = 30, height = 20)
  par(mfrow = c(2,1), cex.main = 4)
  plotRLE(set.mirna, outline = Outline, ylim = Ylim, col = Col,
            main = "Before RUVr")

  plotRLE(set.k, outline = Outline, ylim = Ylim, col = Col,
          main = paste0("Gender, Race, Age, Smoking, CBC, FEV1 (k=", k, ")"))

  legend("bottom", horiz = TRUE, cex = 3, text.col = goldcolors[c(1, 4:5)],
       bty = "n", legend = paste0("GOLD ", c(0:4)))
  dev.off()

  Outline <- FALSE; Ylim <- c(-7, 7)
  pdf(paste0(plotD, "RUVrRLE_k", k, ".pdf"),
      width = 30, height = 20)
  par(mfrow = c(2,1), cex.main = 4)
  plotRLE(set.mirna, outline = Outline, ylim = Ylim, col = Col,
            main = "Before RUVr")

  plotRLE(set.k, outline = Outline, ylim = Ylim, col = Col,
          main = paste0("Gender, Race, Age, Smoking, CBC, FEV1 (k=", k, ")"))

  legend("bottom", horiz = TRUE, cex = 3, text.col = goldcolors[c(1, 4:5)],
       bty = "n", legend = paste0("GOLD ", c(0:4)))
  dev.off()
}

pdf(paste0(plotD, "MedInterQuarSD_070820.pdf"),
    width = 10, height = 10)
par(mar = c(5, 5, 2, 5))
plot(RUV.ks, v, type = "b", xlab = "k", ylab = "sd(median)", col = "blue",
     main = "Gender, Race, Age, Smoking, CBC, FEV1")
par(new = TRUE)
plot(RUV.ks, u, axes = FALSE, type = "b", xlab = NA, ylab = NA, col = "green")
axis(side = 4)
mtext(side = 4, line = 3, "sd(inter-quartile range)")
legend("topright", legend = c("median", "inter-quartile"), pch = 1, lty = 1,
       col = c("blue", "green"), bty = "n")
dev.off()
```

Figure below shows how the variations (standard deviation, SD) of median values
and inter-quartile range per sample changes as more components added into the
RUVr model. We will choose $k=3$ for the RUVr normalization.

```{r pilot MedVar_plot, echo = FALSE, out.width = "300px"}
include_graphics("/Users/wz/Dropbox/COPDsmCCA/microRnaSeq/Figures/RUVr_GenderRaceAgeSmokCBCFEV1/MedInterQuarSD_070820.pdf")
```


## RUVr on more miRNAs data 

```{r RUVr-m, eval = TRUE, include = FALSE}

GOLD_byGold <- sort(pheno_large$finalGold_P2)
mirnaTable_byGold <- mirnaTable[ , as.character(pheno_large$sid)][ , order(pheno_large$finalGold_P2)]
Pheno_byGold <- pheno_large[order(pheno_large$finalGold_P2), ]
Colors_byGold <- goldcolors[as.numeric(GOLD_byGold) + 1]
Batch_byBatch <- pheno_large$mirSeqBatch
Colors_byBatch <- batchcolors[as.numeric(Batch_byBatch) ]

# Scale and center all continuous variables
Pheno_byGold <- transform(Pheno_byGold,
                               Age_P2 = scale(Age_P2),
                               BMI_P2 = scale(BMI_P2),
                               neutrophl_pct_P2 = scale(neutrophl_pct_P2),
                               lymphcyt_pct_P2 = scale(lymphcyt_pct_P2),
                               eosinphl_pct_P2 = scale(eosinphl_pct_P2),
                               FEV1pp_utah_P2 = scale(FEV1pp_utah_P2),
                               FVCpp_utah_P2 = scale(FVCpp_utah_P2),
                               pctEmph_Thirona_P2 = scale(pctEmph_Thirona_P2))


mirnaTable.set.mirna0 <- newSeqExpressionSet(as.matrix(mirnaTable_byGold),
                                 phenoData = data.frame(Pheno_byGold,
                                 row.names = colnames(mirnaTable_byGold)))

mirnaTable.set.mirna <- betweenLaneNormalization(mirnaTable.set.mirna0, which = "upper",
                                      round = TRUE)

mirnaTable.set.mirna_full <- betweenLaneNormalization(mirnaTable.set.mirna0, which = "full",
                                      round = TRUE)

mirnaTable.set.mirna_median <- betweenLaneNormalization(mirnaTable.set.mirna0, which = "median",
                                      round = TRUE)

Batch_byBatch_s <- sort(pheno_large$mirSeqBatch)

mirnaTable_byBatch_s <- mirnaTable[ , as.character(pheno_large$sid)][ , order(pheno_large$mirSeqBatch)]
Pheno_byBatch_s <- pheno_large[order(pheno_large$mirSeqBatch), ]
Colors_byBatch_s <- batchcolors[as.numeric(Batch_byBatch_s) ]

# Scale and center all continuous variables
Pheno_byBatch_s <- transform(Pheno_byBatch_s,
                               Age_P2 = scale(Age_P2),
                               BMI_P2 = scale(BMI_P2),
                               neutrophl_pct_P2 = scale(neutrophl_pct_P2),
                               lymphcyt_pct_P2 = scale(lymphcyt_pct_P2),
                               eosinphl_pct_P2 = scale(eosinphl_pct_P2),
                               FEV1pp_utah_P2 = scale(FEV1pp_utah_P2),
                               FVCpp_utah_P2 = scale(FVCpp_utah_P2),
                               pctEmph_Thirona_P2 = scale(pctEmph_Thirona_P2))


mirnaTable.set.mirna0_s <- newSeqExpressionSet(as.matrix(filtered1_byBatch_s),
                                 phenoData = data.frame(Pheno_byBatch_s,
                                 row.names = colnames(mirnaTable_byBatch_s)))

mirnaTable.set.mirna_s <- betweenLaneNormalization(mirnaTable.set.mirna0_s, which = "upper",
                                      round = TRUE)

mirnaTable.set.mirna_s_median <- betweenLaneNormalization(mirnaTable.set.mirna0_s, which = "median",
                                      round = TRUE)

mirnaTable.set.mirna_s_full <- betweenLaneNormalization(mirnaTable.set.mirna0_s, which = "full",
                                      round = TRUE)

save(mirnaTable, GOLD_byGold, mirnaTable_byGold, Pheno_byGold,
     Colors_byGold, mirnaTable.set.mirna0, mirnaTable.set.mirna,
     file = "/Users/wz/Dropbox/COPDsmCCA/microRnaSeq/Results/SortedNormalized_07082020.Rdata")
load("/Users/wz/Dropbox/COPDsmCCA/microRnaSeq/Results/SortedNormalized_07082020.Rdata")
```


```{r ruvrMoreseq, eval = TRUE, include = FALSE}
design <- model.matrix(~ gender + race + Age_P2 + SmokCigNow_P2 +
                          neutrophl_pct_P2 + lymphcyt_pct_P2 + eosinphl_pct_P2 +
                         FEV1pp_utah_P2, data = pData(mirnaTable.set.mirna))

y <- DGEList(counts = normCounts(mirnaTable.set.mirna))
y <- estimateGLMCommonDisp(y, design)
y <- estimateGLMTagwiseDisp(y, design)

fit <- glmFit(y, design)
res <- residuals(fit, type = "deviance")


save(design, y, fit, res,
     file = "/Users/wz/Dropbox/COPDsmCCA/microRnaSeq/Results/more_GLM_GenderRaceAgeSmokCBCFEV1_070820.Rdata")
```

```{r ruvmoreseq plots, eval = TRUE, include = FALSE}
load("/Users/wz/Dropbox/COPDsmCCA/microRnaSeq/Results/more_GLM_GenderRaceAgeSmokCBCFEV1_070820.Rdata")
plotD <- "/Users/wz/Dropbox/COPDsmCCA/microRnaSeq/Figures/RUVr_GenderRaceAgeSmokCBCFEV1/"
# dir.create(plotD); dir.create(paste0(plotD, "IncludeOutliers/"))

RUV.ks <- 0:10; v <- u <- rep(NA, length(RUV.ks))
for(k in RUV.ks){
  set.k <- RUVr(x = mirnaTable.set.mirna, cIdx = rownames(res), k = k, residuals = res)
  count.k <- normCounts(set.k)
  meds.k <- apply(count.k, 2, quantile, .5)
  interq.k <- apply(count.k, 2, quantile, .75) - apply(count.k, 2, quantile, .25)
  v[k] <- sd(meds.k)
  u[k] <- sd(interq.k)

  Outline <- TRUE; Ylim <- c(-10, 10); Col <- Colors_byGold
  pdf(paste0(plotD, "IncludeOutliers/more_RUVrRLE_070220_k", k, ".pdf"),
      width = 30, height = 20)
  par(mfrow = c(2,1), cex.main = 4)
  plotRLE(set.mirna, outline = Outline, ylim = Ylim, col = Col,
            main = "Before RUVr")

  plotRLE(set.k, outline = Outline, ylim = Ylim, col = Col,
          main = paste0("Gender, Race, Age, Smoking, CBC, FEV1 (k=", k, ")"))

  legend("bottom", horiz = TRUE, cex = 3, text.col = goldcolors[c(1, 4:5)],
       bty = "n", legend = paste0("GOLD ", c(0:4)))
  dev.off()

  Outline <- FALSE; Ylim <- c(-7, 7)
  pdf(paste0(plotD, "RUVrRLE_k", k, ".pdf"),
      width = 30, height = 20)
  par(mfrow = c(2,1), cex.main = 4)
  plotRLE(set.mirna, outline = Outline, ylim = Ylim, col = Col,
            main = "Before RUVr")

  plotRLE(set.k, outline = Outline, ylim = Ylim, col = Col,
          main = paste0("Gender, Race, Age, Smoking, CBC, FEV1 (k=", k, ")"))

  legend("bottom", horiz = TRUE, cex = 3, text.col = goldcolors[c(1, 4:5)],
       bty = "n", legend = paste0("GOLD ", c(0:4)))
  dev.off()
}

pdf(paste0(plotD, "more_MedInterQuarSD_070820.pdf"),
    width = 10, height = 10)
par(mar = c(5, 5, 2, 5))
plot(RUV.ks, v, type = "b", xlab = "k", ylab = "sd(median)", col = "blue",
     main = "Gender, Race, Age, Smoking, CBC, FEV1")
par(new = TRUE)
plot(RUV.ks, u, axes = FALSE, type = "b", xlab = NA, ylab = NA, col = "green")
axis(side = 4)
mtext(side = 4, line = 3, "sd(inter-quartile range)")
legend("topright", legend = c("median", "inter-quartile"), pch = 1, lty = 1,
       col = c("blue", "green"), bty = "n")
dev.off()
```

Figure below shows how the variations (standard deviation, SD) of median values
and inter-quartile range per sample changes as more components added into the
RUVr model. We will choose $k=3$ for the RUVr normalization.

```{r pilot moreMedVar_plot, echo = FALSE, out.width = "300px"}
include_graphics("/Users/wz/Dropbox/COPDsmCCA/microRnaSeq/Figures/RUVr_GenderRaceAgeSmokCBCFEV1/more_MedInterQuarSD_070820.pdf")
```

```{r pilot RUVr_k3, eval = TRUE, include = T}
mirnaTable.newset.mirna <- RUVr(mirnaTable.set.mirna, cIdx = rownames(res), k = 3, residuals = res,
                     round = TRUE)

mirnaTable.newset.mirna_s <- RUVr(mirnaTable.set.mirna_s, cIdx = rownames(res_s), k = 3, residuals = res_s,
                     round = TRUE)

```

```{r pilot RLE_PCA, eval = TRUE, include = F}
pdf(file = "/Users/wz/Dropbox/COPDsmCCA/microRnaSeq/Figures/more_filteredRLE_noOutlier_k3_070820.pdf",
    width = 30, height = 30)
Outline <- FALSE; Ylim <- c(-5, 5)
par(mfrow = c(3, 1))
plotRLE(mirnaTable.set.mirna0, outline = Outline, col = Colors_byGold, ylim = Ylim,
        main = "No normalization", cex.main = 4)
plotRLE(mirnaTable.set.mirna, outline = Outline, col = Colors_byGold, ylim = Ylim,
        main = "Upper quartile normalization", cex.main = 4)

plotRLE(mirnaTable.newset.mirna, outline = Outline, col = Colors_byGold, ylim = Ylim,
        main = "Add RUVr", cex.main = 4)
legend("bottom", horiz = TRUE, cex = 3, text.col = goldcolors[c(1:5)],
       bty = "n", legend = paste0("GOLD ", c(0:4)))
dev.off()


pdf(file = "/Users/wz/Dropbox/COPDsmCCA/microRnaSeq/Figures/more_filteredRLE_k3_070820.pdf",
    width = 30, height = 30)
Outline <- FALSE; Ylim <- c(-6.5, 6.5)
par(mfrow = c(3, 1))
plotRLE(mirnaTable.set.mirna0, outline = Outline, col = Colors_byGold, ylim = Ylim,
        main = "No normalization", cex.main = 4)
plotRLE(mirnaTable.set.mirna, outline = Outline, col = Colors_byGold, ylim = Ylim,
        main = "Upper quartile normalization", cex.main = 4)
plotRLE(mirnaTable.newset.mirna, outline = Outline, col = Colors_byGold, ylim = Ylim,
        main = "Add RUVr", cex.main = 4)
legend("bottom", horiz = TRUE, cex = 3, text.col = goldcolors[c(1:5)],
       bty = "n", legend = paste0("GOLD ", c(0:4)))
dev.off()


pdf(file = "/Users/wz/Dropbox/COPDsmCCA/microRnaSeq/Figures/more_filteredRLE_k3_batch_nooutliers_070820.pdf",
    width = 30, height = 30)
Outline <- FALSE; Ylim <- c(-6.5, 6.5)
par(mfrow = c(3, 1))
plotRLE(mirnaTable.set.mirna0_s, outline = Outline, col = Colors_byBatch_s, ylim = Ylim,
        main = "No normalization", cex.main = 4)
plotRLE(mirnaTable.set.mirna_s, outline = Outline, col = Colors_byBatch_s, ylim = Ylim,
        main = "Upper quartile normalization", cex.main = 4)
plotRLE(mirnaTable.newset.mirna_s, outline = Outline, col = Colors_byBatch_s, ylim = Ylim,
        main = "Add RUVr", cex.main = 4)
legend("bottom", horiz = TRUE, cex = 3, text.col = batchcolors[c(1:6)],
       bty = "n", legend = paste0("Batch ", c(1:6)))
dev.off()


pdf(file = "/Users/wz/Dropbox/COPDsmCCA/microRnaSeq/Figures/more_filteredRLE_k3_batch_070820.pdf",
    width = 30, height = 30)
Outline <- FALSE; 
par(mfrow = c(3, 1))
plotRLE(mirnaTable.set.mirna0_s, outline = Outline, col = Colors_byBatch_s, 
        main = "No normalization", cex.main = 4)
plotRLE(mirnaTable.set.mirna_s, outline = Outline, col = Colors_byBatch_s, 
        main = "Upper quartile normalization", cex.main = 4)
plotRLE(mirnaTable.newset.mirna_s, outline = Outline, col = Colors_byBatch_s, 
        main = "Add RUVr", cex.main = 4)
legend("bottom", horiz = TRUE, cex = 3, text.col = batchcolors[c(1:6)],
       bty = "n", legend = paste0("Batch ", c(1:6)))
dev.off()


pdf(file = "/Users/wz/Dropbox/COPDsmCCA/microRnaSeq/Figures/more_filteredPCA_k3_070820.pdf", width = 30, height = 10)
par(mfrow = c(1, 3))
plotPCA(mirnaTable.set.mirna0, col = Colors_byGold, cex = 1.5,
        main = "PCA plot No normalization", cex.main = 4)
plotPCA(mirnaTable.set.mirna, col = Colors_byGold, cex = 1.5,
        main = "Upper quartile normalization", cex.main = 4)
legend("top", horiz = TRUE, text.col = goldcolors[c(1:5)],
       legend = paste0("GOLD ", c(0:4)), cex = 2)
plotPCA(mirnaTable.newset.mirna, col = Colors_byGold, cex = 1.5,
        main = "Add RUVr", cex.main = 4)
dev.off()


pdf(file = "/Users/wz/Dropbox/COPDsmCCA/microRnaSeq/Figures/more_filteredPCA_k3_batch_070820.pdf", width = 30, height = 10)
par(mfrow = c(1, 3))

plotPCA(mirnaTable.set.mirna0_s, col = Colors_byBatch_s, cex = 1.5,
        main = "No normalization", cex.main = 4)
plotPCA(mirnaTable.set.mirna_s, col = Colors_byBatch_s, cex = 1.5,
        main = "Upper quartile normalization", cex.main = 4)
legend("top", horiz = TRUE, text.col = Colors_byBatch_s,
       legend = paste0("Batch ", c(1:6)), cex = 2)
plotPCA(mirnaTable.newset.mirna_s, col = Colors_byBatch_s, cex = 1.5,
        main = "Add RUVr", cex.main = 4)
dev.off()

pdf(file = "/Users/wz/Dropbox/COPDsmCCA/microRnaSeq/Figures/more_normalizedPCA_k3_070820.pdf", width = 10, height = 10)
plotPCA(mirnaTable.newset.mirna, k = 3, col = Colors_byGold, cex = 1.5,
        main = "Post normalization")
dev.off()

```

The relative log expression (RLE) plots show how the samples become more comparable post each normalization step.
```{r pilot RLE_noOutlier_plot, echo = FALSE, out.width = "450px", out.height = "450px"}
include_graphics("/Users/wz/Dropbox/COPDsmCCA/microRnaSeq/Figures/more_filteredRLE_noOutlier_k3_070820.pdf")
```

In the principle component analysis (PCA) below, each sample point is colored by GOLD status. The normalized data show better spread comparing to before. The disease groups (GOLD=0 vs GOLD=3,4) are roughly seperated by PC1.
```{r pilot PCA_plot, echo = FALSE, out.width = "450px", out.height = "150px"}
include_graphics("/Users/wz/Dropbox/COPDsmCCA/microRnaSeq/Figures/more_filteredPCA_k3_070820.pdf")
```

### Adjust expressions for covariates.
Now adjust the sequencing data for covariates: gender, race, Age_P2, SmokCigNow_P2, and CBC percentages. Post adjustment, some miRNAs show nearly same expression level across
samples. We filter out the ones with expression variance no more than 1.

This step is needed because the outcome like FEV1pp has already been adjusted for covariates and we will correlate FEV1pp to expressions in SmCCNet.

```{r unadjust mirna, eval = TRUE}
Y <- normCounts(mirnaTable.newset.mirna)
X <- fit$design[ , 2:4]
head(X)
beta <- fit$coefficients[ , 2:4]
#Y_adj <- t(exp(log(t(Y) + 1) -  X %*% t(beta)) - 1)
Y_adj <- t(exp(log(t(Y) + 1)) -1)
mi_var <- apply(Y_adj, 1, var)
summary(mi_var)
#      Min.   1st Qu.    Median      Mean   3rd Qu.      Max.
# 0.000e+00 0.000e+00 8.690e+02 1.543e+50 7.119e+06 9.395e+52
X.mirna <- Y_adj[which(mi_var > 1), ]
dim(X.mirna)
max(X.mirna)
# [1] 400  27

X.mirna_filterA <- X.mirna[, which(colnames(X.mirna) %in% ID_HC1)]


# X.mirna_filterB <- X.mirna[, which(colnames(X.mirna) %in% ID_HC)]
# X.mirna_filterB <- subset(X.mirna_filterB, rownames(X.mirna_filterB) %in% miRNA_HC)

# filter C
X.mirna_filterC <- X.mirna[, which(colnames(X.mirna) %in% ID_HC2)]
X.mirna_filterC <- subset(X.mirna_filterC, rownames(X.mirna_filterC) %in% miRNA_HC2)


save(mirnaTable.newset.mirna, res, design, fit, X, Y_adj, mi_var, X.mirna_filterA, X.mirna_filterC, 
     file = "/Users/wz/Dropbox/COPDsmCCA/microRnaSeq/Results/RUVr_k3_unCovAdj_070820.Rdata")
```


```{r adjust mirna, eval = TRUE}
Y <- normCounts(mirnaTable.newset.mirna)
X <- fit$design[ , 2:4]
head(X)
beta <- fit$coefficients[ , 2:4]
Y_adj <- t(exp(log(t(Y) + 1) -  X %*% t(beta)) - 1)
# Y_adj <- t(exp(log(t(Y) + 1)) -1)
mi_var <- apply(Y_adj, 1, var)
summary(mi_var)
#      Min.   1st Qu.    Median      Mean   3rd Qu.      Max.
# 0.000e+00 0.000e+00 8.690e+02 1.543e+50 7.119e+06 9.395e+52
X.mirna <- Y_adj[which(mi_var > 1), ]
dim(X.mirna)
max(X.mirna)
# [1] 400  27


X.mirna_filterA <- X.mirna[, which(colnames(X.mirna) %in% ID_HC1)]
X.mirna_filterA <- subset(X.mirna_filterA, rownames(X.mirna_filterC) %in% miRNA_HC1)

# filter C
X.mirna_filterC <- X.mirna[, which(colnames(X.mirna) %in% ID_HC2)]
X.mirna_filterC <- subset(X.mirna_filterC, rownames(X.mirna_filterC) %in% miRNA_HC2)


save(mirnaTable.newset.mirna, res, design, fit, X, Y_adj, mi_var, X.mirna_filterA, X.mirna_filterC, 
     file = "/Users/wz/Dropbox/COPDsmCCA/microRnaSeq/Results/RUVr_k3_parital_CovAdj_070820.Rdata")


# load("/Users/wz/Dropbox/COPDsmCCA/microRnaSeq/Results/RUVr_k3_pCovAdj_070820.Rdata")
```


```{r fulladjust mirna, eval = TRUE}
Y <- normCounts(mirnaTable.newset.mirna)
X <- fit$design[ , 2:8]
head(X)
beta <- fit$coefficients[ , 2:8]
Y_adj <- t(exp(log(t(Y) + 1) -  X %*% t(beta)) - 1)
# Y_adj <- t(exp(log(t(Y) + 1)) -1)
mi_var <- apply(Y_adj, 1, var)
summary(mi_var)
#      Min.   1st Qu.    Median      Mean   3rd Qu.      Max.
# 0.000e+00 0.000e+00 8.690e+02 1.543e+50 7.119e+06 9.395e+52
X.mirna <- Y_adj[which(mi_var > 1), ]
dim(X.mirna)
max(X.mirna)
# [1] 400  27

X.mirna_filterA <- X.mirna[, which(colnames(X.mirna) %in% ID_HC1)]
X.mirna_filterA <- subset(X.mirna_filterA, rownames(X.mirna_filterC) %in% miRNA_HC1)

# # brain's filter
# X.mirna_filterB <- X.mirna[, which(colnames(X.mirna) %in% ID_HC)]
# X.mirna_filterB <- subset(X.mirna_filterB, rownames(X.mirna_filterB) %in% miRNA_HC)

# filter C
X.mirna_filterC <- X.mirna[, which(colnames(X.mirna) %in% ID_HC2)]
X.mirna_filterC <- subset(X.mirna_filterC, rownames(X.mirna_filterC) %in% miRNA_HC2)


save(mirnaTable.newset.mirna, res, design, fit, X, Y_adj, mi_var, X.mirna_filterA, X.mirna_filterC, 
     file = "/Users/wz/Dropbox/COPDsmCCA/microRnaSeq/Results/RUVr_k3_fullCovAdj_070820.Rdata")
```


with parital miRNA data, We see slightly improved separation between the control and disease groups by PC1.
```{r adjust pilot PCA more, eval = TRUE, include = FALSE}

load("/Users/wz/Dropbox/COPDsmCCA/microRnaSeq/Results/RUVr_k3_parital_CovAdj_070820.Rdata")

pdf(file = "/Users/wz/Dropbox/COPDsmCCA/microRnaSeq/Figures/noadjustedPCA_k3_070820.pdf", width = 10, height = 10)
plotPCA(X.mirna_filterC, k = 3, col = Colors_byGold, cex = 1.5,
        main = "Adjusted for gender, race, age, smoking, and CBC pcts")
dev.off()
```
```{r adjust pilot PCA_plot more, echo = FALSE, out.width = "450px", out.height = "450px"}
include_graphics("/Users/wz/Dropbox/COPDsmCCA/microRnaSeq/Figures/noadjustedPCA_k3_070820.pdf")
```


Figure below shows the first 4 PCs.
```{r pilot PCA_plot more, echo = FALSE, out.width = "450px", out.height = "450px"}
include_graphics("/Users/wz/Dropbox/COPDsmCCA/microRnaSeq/Figures/more_normalizedPCA_k3_070820.pdf")
```


```{r adjust pilot PCA batch, eval = TRUE, include = FALSE}
pdf(file = "/Users/wz/Dropbox/COPDsmCCA/microRnaSeq/Figures/more_partialadjustedPCA_k3_batch_070820.pdf", width = 10, height = 10)
plotPCA(X.mirna_filterC, k = 3, col = Colors_byBatch, cex = 1.5,
        main = "Adjusted for gender, race, age: colored by batch")
dev.off()
```
```{r adjust pilot PCA_plot batch, echo = FALSE, out.width = "450px", out.height = "450px"}
include_graphics("/Users/wz/Dropbox/COPDsmCCA/microRnaSeq/Figures/more_partialadjustedPCA_k3_batch_070820.pdf")
```
