# Supplementary material for: Identifying miRNA-mRNA Networks Associated With COPD Phenotypes
Source: Front Genet. 2021 Oct 28;12:748356. doi: 10.3389/fgene.2021.748356 (PMC8581181; doi:10.3389/fgene.2021.748356)
Supplement: Supplementary file 1 [file DataSheet2.zip › COPDSmCCNet_codes/SCCAdiagTools_naomit.R]

################################## Tools for getting SCCA results #
library(WGCNA)
library(igraph)
library(plotly)
library(webshot)
library(data.table)
allowWGCNAThreads()

PlotEntropyContour <- function(HTable, SavePlotFile = NULL) {
    hmelt <- melt(HTable, id.vars = c("l1", "l2"))

    p <- plot_ly(hmelt, x = ~l1, y = ~l2, z = ~value, type = "contour")
    if (!is.null(SavePlotFile)) {
        export(p, file = SavePlotFile)
    }
    p
}

### Obtain cross validation (CV) results.
plotCVcontour <- function(CVDir, SCCAmethod, K = 5, NumSubsamp = 1000) {
    plotD <- paste0(CVDir, "Figures/")
    saveD <- paste0(CVDir, "Results/")
    dir.create(plotD)
    dir.create(saveD)

    testCC <- predError <- NULL
    for (j in 1:K) {
        resultT <- paste0(CVDir, "CV_", j, "/", SCCAmethod, "/SCCA_", NumSubsamp, "_allDeltaCor.csv")
        dCorT <- read.csv(resultT)[, -1]
        testCC <- cbind(testCC, abs(dCorT[, 4]))
        predError <- cbind(predError, dCorT[, 5])
    }

    S1 <- rowMeans(testCC)
    S2 <- rowMeans(predError)

    T12 <- dCorT[, -3]
    T12[, 3] <- S1
    T12[, 4] <- S2
    write.csv(T12, file = paste0(saveD, SCCAmethod, "CVmeanDeltaCors.csv"))

    print(paste0("testCC choice: ", which(S1 == min(S1))))
    print(paste0("CC Pred. Error choice: ", which(S2 == min(S2))))

    PlotEntropyContour(T12[, -4], paste0(plotD, SCCAmethod, "meanTestCCContour.pdf"))
    PlotEntropyContour(T12[, -3], paste0(plotD, SCCAmethod, "meanDeltaCorContour.pdf"))
}


GetBestIdx <- function(DirName, csvFile = TRUE) {
    # Report the index for the best SCCA result.  DirName: directory where the data was saved in.  csvFile: a table file named 'SCCA_100_topH.csv' that saves entropy
    # values for each result file.

    if (csvFile) {
        H.tab <- read.csv(paste0(DirName, "SCCA_100_topH.csv"))
        idx <- H.tab$X[which(H.tab$H == min(H.tab$H))]
    } else {
        sccaFiles <- Sys.glob(paste0(DirName, "Bipartite/*"))
        Hs <- sapply(sccaFiles, function(x) {
            load(x)
            return(H)
        })
        nchar.dir <- nchar(DirName)
        idces <- sapply(sccaFiles, function(x) {
            nchar.x <- nchar(x)
            idx.x <- substr(x, nchar.dir + 20, nchar.x - 6)
            return(idx.x)
        })
        idx <- idces[which(Hs == min(Hs))]
    }
    return(idx)
}


PlotAbar <- function(sccaFile, SavePlotFile, Zoom = NULL) {
    # Plot the average weight matrix.  sccaFile: SCCA result file.  SavePlotFile: file name for the plot to be saved as.  Zoom: zoom-in vector.

    load(sccaFile)
    pdf(SavePlotFile)
    if (is.null(Zoom)) {
        zoom <- 1:nrow(Abar)
    } else {
        zoom = Zoom
    }
    A <- matrix(t(Abar[zoom, zoom]), nrow = length(zoom))
    image(zoom, zoom, A, col = grey(seq(1, 0, length = 2560)), xlab = "", ylab = "", main = paste0("Edge weight matrix (pen=(", l1, ",", l2, "))"))
    dev.off()
}


GetFuncGrp <- function(sccaFile, SaveResultFile, SavePlotFile = NULL, Cutoff = 1, GetPerformance = FALSE, Signal = NULL) {
    # Report functional group obtained using tree cut.  sccaFile: SCCA result file.  SaveResultFile: file name for the result to be saved as.  SavePlotFile: file name
    # for the hierarchical tree plot to be saved as.  Cutoff: tree cut height.  GetPerformance: whether to compute precision and recall.  Signal: indeces for the
    # signals.


    load(sccaFile)
    rownames(Abar) <- colnames(Abar) <- 1:nrow(Abar)
    hc <- hclust(as.dist(1 - Abar))

    if (is.null(SavePlotFile)) {
        plot(hc, main = paste0("pen=(", l1, ",", l2, ")"), cex = 0.6)
    } else {
        pdf(width = 16, SavePlotFile)
        plot(hc, main = paste0("pen=(", l1, ",", l2, ")"), cex = 0.6)
        dev.off()
    }

    cut.merge <- hc$merge[hc$height < Cutoff, ]
    lower.leaves <- sort(-cut.merge[cut.merge < 0])
    precision <- recall <- NA
    if (GetPerformance) {
        TP <- length(intersect(lower.leaves, Signal))
        FP <- length(setdiff(lower.leaves, Signal))
        FN <- length(setdiff(Signal, lower.leaves))
        precision <- TP/(TP + FP)
        recall <- TP/(TP + FN)
        print(list(precision = precision, recall = recall, signal = Signal))
    }
    save(hc, l1, l2, Cutoff, lower.leaves, Signal, precision, recall, file = SaveResultFile)

    return(lower.leaves)
}


Leaves2Module <- function(Leaves, GrpID) {
    # Create module index list.  Leaves: indices for the nodes below the threshold in the hierarchical tree.  GrpID: group membership for all nodes.

    id <- GrpID[Leaves]
    M <- lapply(1:length(unique(id)), function(x) {
        M.x <- Leaves[which(id == unique(id)[x])]
        return(M.x)
    })

    return(M)
}


MakePerformanceTable <- function(ResultFiles, RowNames = NULL, SaveTableFile = NULL) {
    # Consolidate performance report from several result files.  ColNames: desired colnames for the report table.  ResultFiles: file names of the results to be
    # reported.

    N <- length(ResultFiles)
    Perform <- matrix(NA, ncol = 4, nrow = N)
    for (n in 1:N) {
        load(ResultFiles[n])
        Perform[n, ] <- c(l1, l2, precision, recall)
    }
    Perform <- round(Perform, digits = 4)
    colnames(Perform) <- c("l1", "l2", "Precision", "Recall")
    rownames(Perform) <- RowNames

    if (!is.null(SaveTableFile)) {
        write.csv(Perform, SaveTableFile)
    }

    return(Perform)
}


PickWGCNApower <- function(X, ResultDir, PlotDir, Network = "unsigned", Corr = "cor") {
    # Choose the network soft threshold.  X: n by p data matrix.  ResultDir: directory where the results to be saved in.  PlotDir: directory where the plots to be
    # saved in.  Network: type of network, either 'unsigned' or 'signed'.  Corr: correlation used in adjacency calculation, either 'cor' or 'bicor'.

    wgcnaPlot <- paste0(PlotDir, "WGCNA", Network, "/")
    wgcnaResult <- paste0(ResultDir, "WGCNA", Network, "/")
    dir.create(wgcnaPlot)
    dir.create(wgcnaResult)

    powers <- 1:25
    # Choose a set of soft-thresholding powers
    sft <- pickSoftThreshold(X, powerVector = powers, verbose = 3, networkType = Network, corFnc = Corr)
    save(powers, sft, file = paste0(wgcnaResult, "sft0.Rdata"))
    collectGarbage()

    # Plot the results: Will plot these columns of the returned scale free analysis tables
    plotCols = c(2, 5, 6, 7)
    colNames = c("Scale Free Topology Model Fit", "Mean connectivity", "Median connectivity", "Max connectivity")

    # Plot the quantities in the chosen columns vs. the soft thresholding power
    pdf(file = paste0(wgcnaPlot, "sft0.pdf"), width = 12, height = 12)
    par(mfcol = c(2, 2))
    par(mar = c(4.2, 4.2, 2.2, 0.5))
    ylim = matrix(NA, nrow = 2, ncol = 4)
    for (col in 1:length(plotCols)) {
        ylim[1, col] = min(ylim[1, col], sft$fitIndices[, plotCols[col]], na.rm = TRUE)
        ylim[2, col] = max(ylim[2, col], sft$fitIndices[, plotCols[col]], na.rm = TRUE)
        plot(sft$fitIndices[, 1], -sign(sft$fitIndices[, 3]) * sft$fitIndices[, 2], xlab = "Soft Threshold (power)", ylab = colNames[col], type = "n", main = colNames[col],
            ylim = ylim[, col])
        addGrid()
        if (col == 1) {
            # Scale-free topology fit index as a function of the soft-thresholding power
            text(sft$fitIndices[, 1], -sign(sft$fitIndices[, 3]) * sft$fitIndices[, 2], labels = powers, col = "blue")
            # this line corresponds to using an R^2 cut-off of h
            abline(h = 0.85, col = "red", lty = 2)
        } else {
            text(sft$fitIndices[, 1], sft$fitIndices[, plotCols[col]], labels = powers, col = "blue")
        }
    }
    dev.off()

    return(sft$powerEstimate)
}


RunWGCNA <- function(X, wgcnaResult, wgcnaPlot, Power = 6, Network = "unsigned", Corr = "cor", minModuleSize = 3, mergeCutHeight = 0.25) {
    # Run WGCNA analysis.  X: n by p data matrix.  Power: network soft threshold.  wgcnaResult: directory where the results to be saved in.  wgcnaPlot: directory where
    # the plots to be saved in.  Network: type of network, either 'unsigned' or 'signed'.  Corr: correlation used in adjacency calculation, either 'cor' or 'bicor'.
    # minModuleSize: minimum module size for module detection.  mergeCutHeight: dendrogram cut height for module merging.

    dir.create(paste0(wgcnaResult, "Beta", Power))
    if (wgcnaResult != wgcnaPlot) {
        dir.create(paste0(wgcnaPlot, "Beta", Power))
    }


    # Get modules and plot the network
    net <- blockwiseModules(X, power = Power, TOMType = Network, minModuleSize = minModuleSize, mergeCutHeight = mergeCutHeight)

    if (Network == "unsigned") {
        signed = FALSE
    } else {
        signed = TRUE
    }
    pdf(file = paste0(wgcnaPlot, "Beta", Power, "/MENetwork.pdf"), width = 12, height = 12)
    plotEigengeneNetworks(net$MEs, paste0("LXS (beta=", Power, ")"), signed = signed, plotDendrograms = FALSE)
    dev.off()
    pdf(file = paste0(wgcnaPlot, "Beta", Power, "/Block1MENetwork.pdf"), width = 12, height = 12)
    plotDendroAndColors(net$dendrograms[[1]], net$colors[net$blockGenes[[1]]], "Module colors", main = "Gene dendrogram and module colors", dendroLabels = NULL, addGuide = TRUE)
    dev.off()

    save(X, net, file = paste0(wgcnaResult, "Beta", Power, "/Net.Rdata"))

    return(net)
}


PlotNetwork <- function(EdgeMatrix, NodeIdx, p1, SavePlotFile, EdgeCut = 0.05, VertexLabel = TRUE, AddTrait = TRUE, WeightedEdge = TRUE, ShowNodes = FALSE, PlotTitle = "") {

    # Plot a network of two data types using igraph EdgeMatrix: a matrix indicating the presence and weights (if weighted) of the edges in the network. If a trait is
    # included in the network, it is recorded as the last node for the EdgeMatrix.  NodeIdx: a vector indicating node indices.  SavePlotFile: the file name for which
    # the plot is saved as.  p1: number of features of the first date type.  EdgeCut: threshold for edgeweights.  VertexLabel: if label the nodes.  AddTrait: if
    # include the trait as an additional node.  WeightedEdge: whether to use different edge thickness to represent edge weights.  ShowNodes: whether to show nodes.
    # PlotTitle: title of the plot.

    nodes <- colnames(EdgeMatrix)
    grp.memb <- nodes[NodeIdx]
    allidx <- matrix(1:nrow(EdgeMatrix), ncol = 1)
    rownames(allidx) <- rownames(EdgeMatrix)
    NodeInfo <- data.frame(id = grp.memb, idx = allidx[grp.memb, ])

    if (AddTrait) {
        trait.idx <- nodes[nrow(EdgeMatrix)]
        M.idx <- c(grp.memb, trait.idx)
    } else {
        M.idx <- grp.memb
    }
    M <- as.matrix(EdgeMatrix[M.idx, M.idx])
    M[which(abs(M) < EdgeCut)] <- 0

    net <- graph_from_adjacency_matrix(M, weighted = TRUE, diag = FALSE, mode = "undirected")
    k <- length(grp.memb)

    vcol <- rep("purple", k)
    vcol[which(NodeInfo$idx > p1)] <- "orange"
    vshape <- rep("square", k)
    vshape[which(NodeInfo$idx > p1)] <- "circle"
    if (AddTrait) {
        vcol[k + 1] <- "SkyBlue"
        vshape[k + 1] <- "none"
    }
    lcol <- "blue"
    if (ShowNodes) {
        lcol <- "blue"
        if (grp.memb[k] == nodes[nrow(EdgeMatrix)]) {
            vcol[k] <- "SkyBlue"
            vshape[k] <- "none"
        }

    } else {
        lcol <- vcol
        vshape <- "none"
    }

    l <- layout_in_circle(net)
    if (!VertexLabel) {
        M.idx <- ""
    }
    ecol <- rep("gray80", ecount(net))
    if (WeightedEdge) {
        ew <- edge.attributes(net)$weight * 5
        ecol[which(ew < 0)] <- "red"
        ew <- abs(ew)
    } else {
        ew <- 5
    }

    pdf(SavePlotFile)
    par(bg = "white")
    plot(net, vertex.color = vcol, vertex.shape = vshape, vertex.label.cex = 1.5, layout = l, rescale = FALSE, vertex.size = 8, vertex.label = M.idx, edge.width = ew, vertex.label.color = lcol,
        edge.color = ecol, main = PlotTitle)
    dev.off()

}


# Need to first define mRNAmiRNAmodules and p1
PlotReducedNetwork <- function(EdgeMatrix, CorrMatrix, mRNAmiRNAmodules, ModuleIdx, AddCorrSign = TRUE, p1 = 3212, SaveFile, CorM = NULL, EdgeCut = 0.05, VertexLabel = TRUE,
    AddTrait = FALSE, WeightedEdge = FALSE, ShowNodes = TRUE, PlotTitle = "") {

    grp <- mRNAmiRNAmodules[[ModuleIdx]]
    grp.memb <- na.omit(colnames(EdgeMatrix)[grp])

    p_edge <- nrow(EdgeMatrix)
    p_corr <- nrow(CorrMatrix)

    if (AddTrait) {
        if (p_edge != p_corr) {
            stop("No edge information for trait. EdgeMatrix and CorrMatrix need to have the same dimension to include a node for trait.")
        }

        trait.id <- colnames(EdgeMatrix)[p_edge]
        M.node <- c(grp.memb, trait.id)

    } else {
        M.node <- grp.memb
    }

    M <- as.matrix(EdgeMatrix[M.node, M.node])
    if (AddCorrSign) {
        M <- M * sign(CorrMatrix[M.node, M.node])
    }
    M[which(abs(M) < EdgeCut)] <- 0
    newM.node <- M.node[which(apply(abs(M), 1, max) > 0)]

    if (length(newM.node) == 0) {
        print("No edge passes threshold.")
    } else {
        M <- M[newM.node, newM.node]
        allidx <- matrix(1:nrow(EdgeMatrix), ncol = 1)
        rownames(allidx) <- rownames(EdgeMatrix)

        NodeInfo <- data.frame(id = newM.node, idx = allidx[newM.node, ])
        net <- graph_from_adjacency_matrix(M, weighted = TRUE, diag = FALSE, mode = "undirected")

        k <- length(newM.node)
        vcol <- rep("purple", k)
        vcol[which(NodeInfo$idx > p1)] <- "orange"
        vshape <- rep("square", k)
        vshape[which(NodeInfo$idx > p1)] <- "circle"
        if (AddTrait) {
            vcol[k + 1] <- "SkyBlue"
            vshape[k + 1] <- "none"
        }
        lcol <- "blue"
        if (ShowNodes) {
            lcol <- "blue"
        } else {
            lcol <- vcol
            vshape <- "none"
        }

        if (!VertexLabel) {
            newM.node <- ""
        }
        ecol <- rep("gray80", ecount(net))
        if (WeightedEdge) {
            ew <- abs(edge.attributes(net)$weight) * 5
            ecol[which(edge.attributes(net)$weight < 0)] <- "red"
        } else {
            ew <- 5
        }

        l <- layout_in_circle(net)

        pdf(SaveFile)
        par(bg = "white")
        plot(net, vertex.color = vcol, vertex.shape = vshape, vertex.label.cex = 1.5, layout = l, rescale = FALSE, vertex.size = 8, vertex.label = newM.node, edge.width = ew,
            vertex.label.color = lcol, edge.color = ecol)
        title(PlotTitle, cex.main = 1)
        dev.off()
    }

}


############


PlotNetwork2 <- function(EdgeMatrix, CorrMatrix, mRNAmiRNAmodules, ModuleIdx, SaveFile, CorM = NULL, EdgeCut = 0.05, VertexLabel = TRUE, AddTrait = FALSE, WeightedEdge = FALSE,
    ShowNodes = TRUE, PlotTitle = "") {

    # grp <- mRNAmiRNAmodules[ModuleIdx] grp.memb <- colnames(EdgeMatrix)[grps[[mRNAmiRNAmodules[ModuleIdx]]]]
    grp <- mRNAmiRNAmodules[[ModuleIdx]]
    grp.memb <- colnames(EdgeMatrix)[grp]

    allidx <- matrix(1:nrow(EdgeMatrix), ncol = 1)
    rownames(allidx) <- rownames(EdgeMatrix)
    NodeInfo <- data.frame(id = grp.memb, idx = allidx[grp.memb, ])
    if (AddTrait) {
        trait.idx <- colnames(EdgeMatrix)[nrow(EdgeMatrix)]
        M.idx <- c(grp.memb, trait.idx)
    } else {
        M.idx <- grp.memb
    }
    M <- as.matrix(EdgeMatrix[M.idx, M.idx])
    M[which(abs(M) < EdgeCut)] <- 0

    M.corr <- CorrMatrix[M.idx, M.idx]
    # M.corr[which(abs(M) < EdgeCut)] <- 0

    net <- graph_from_adjacency_matrix(M, weighted = TRUE, diag = FALSE, mode = "undirected")
    net.corr <- graph_from_adjacency_matrix(M.corr, weighted = TRUE, diag = FALSE, mode = "undirected")

    k <- length(grp.memb)

    vcol <- rep("purple", k)
    vcol[which(NodeInfo$idx > p1)] <- "orange"
    vshape <- rep("square", k)
    vshape[which(NodeInfo$idx > p1)] <- "circle"
    if (AddTrait) {
        vcol[k + 1] <- "SkyBlue"
        vshape[k + 1] <- "none"
    }
    lcol <- "blue"
    if (ShowNodes) {
        lcol <- "blue"
    } else {
        lcol <- vcol
        vshape <- "none"
    }
    # l <- layout.fruchterman.reingold(net) l <- layout.norm(l, ymin=-1, ymax=1, xmin=-1, xmax=1)
    l <- layout_in_circle(net)
    if (!VertexLabel) {
        M.idx <- ""
    }
    ecol <- rep("gray80", ecount(net))
    if (WeightedEdge) {
        ew <- edge.attributes(net)$weight * 5
        ecol[which(edge.attributes(net.corr)$weight < 0)] <- "red"
    } else {
        ew <- 5
    }

    pdf(SaveFile)
    par(bg = "white")
    plot(net, vertex.color = vcol, vertex.shape = vshape, vertex.label.cex = 1.5, layout = l, rescale = FALSE, vertex.size = 8, vertex.label = M.idx, edge.width = ew, vertex.label.color = lcol,
        edge.color = ecol)
    title(PlotTitle, cex.main = 1)
    dev.off()
}
