# Supplementary material for: Identifying miRNA-mRNA Networks Associated With COPD Phenotypes
Source: Front Genet. 2021 Oct 28;12:748356. doi: 10.3389/fgene.2021.748356 (PMC8581181; doi:10.3389/fgene.2021.748356)
Supplement: Supplementary file 1 [file DataSheet2.zip › COPDSmCCNet_codes/Step3_bf_emphy_copdLocalCV_com_Cav_partialadjusted.R]

CVDir <- as.character(commandArgs(trailingOnly = TRUE))
load(paste0(CVDir, "Data.Rdata"))

# lib.loc = c('/home/yzhuang/R/library', '/home/efs', '/usr/local/lib/R/site-library', '/usr/lib/R/site-library', '/usr/lib/R/library')

library(parallel)
library(SmCCNet)


setwd("~/COPDsmCCA/blockfreeze_emphy/Cavadj_Partial/")

K <- 4

N <- nrow(X1)
p1 <- ncol(X1)
p2 <- ncol(X2)
s1 <- 0.7
s2 <- 0.9
subSamp <- 1000

pen <- seq(0.05, 0.3, by = 0.025)
# pen <- seq(.05, .3, by = .05)
P1P2 <- expand.grid(pen, pen)
a <- sqrt(p1 * s1) * P1P2[, 1]
a[a < 1] <- 1
b <- sqrt(p2 * s2) * P1P2[, 2]
b[b < 1] <- 1
P1P2 <- P1P2[which(a > b), ]


foldIdx <- split(1:N, sample(1:N, K))
for (i in 1:K) {
    iIdx <- foldIdx[[i]]
    # x1.train <- matrix(X1[-iIdx, ], ncol = p1) x2.train <- matrix(X2[-iIdx, ], ncol = p2) yy.train <- matrix(Y[-iIdx, ], ncol = 1) x1.test <- matrix(X1[iIdx, ], ncol
    # = p1) x2.test <- matrix(X2[iIdx, ], ncol = p2) yy.test <- matrix(Y[iIdx, ], ncol = 1)

    x1.train <- scale(X1[-iIdx, ])
    x2.train <- scale(X2[-iIdx, ])
    yy.train <- scale(Y[-iIdx, ])
    x1.test <- scale(X1[iIdx, ])
    x2.test <- scale(X2[iIdx, ])
    yy.test <- scale(Y[iIdx, ])

    if (is.na(min(min(x1.train), min(x2.train), min(yy.train), min(x1.test), min(x2.test), min(yy.test)))) {
        stop("Invalid scaled data.")
    }

    subD <- paste0(CVDir, "CV_", i, "/")
    dir.create(subD)
    save(x1.train, x2.train, yy.train, x1.test, x2.test, yy.test, s1, s2, P1P2, p1, p2, subSamp, CCcoef, file = paste0(subD, "Data.Rdata"))
}


# # Note that there are 8 cores on my machine.  # detectCores() # [1] 8 # Initiate cluster. Use type 'FORK' to automatically include all environment variables.
cl <- makeCluster(4, type = "FORK")
# cl <- makeCluster(7, type = 'FORK')

clusterExport(cl = cl, "CVDir")
parSapply(cl, 1:K, function(CVidx) {
    # source('../../../ModifiedPMA.R') source('../../../SmCCNetSource.R')

    subD <- paste0(CVDir, "CV_", CVidx, "/")
    load(paste0(subD, "Data.Rdata"))
    dir.create(paste0(subD, "SmCCA/"))

    RhoTrain <- RhoTest <- DeltaCor <- rep(0, nrow(P1P2))
    for (idx in 1:nrow(P1P2)) {
        # print(paste0('Running SmCCA on CV_', CVidx, ' idx=', idx))

        l1 <- P1P2[idx, 1]
        l2 <- P1P2[idx, 2]
        Ws <- getRobustPseudoWeights(x1.train, x2.train, yy.train, l1, l2, s1, s2, NoTrait = FALSE, FilterByTrait = FALSE, SubsamplingNum = subSamp, CCcoef = CCcoef)
        # Ws <- Matrix(Ws)
        meanW <- rowMeans(Ws)
        v <- meanW[1:p1]
        u <- meanW[p1 + 1:p2]

        rho.train <- cor(x1.train %*% v, x2.train %*% u) * CCcoef[1] + cor(x1.train %*% v, yy.train) * CCcoef[2] + cor(x2.train %*% u, yy.train) * CCcoef[3]
        rho.test <- cor(x1.test %*% v, x2.test %*% u) * CCcoef[1] + cor(x1.test %*% v, yy.test) * CCcoef[2] + cor(x2.test %*% u, yy.test) * CCcoef[3]

        RhoTrain[idx] <- round(rho.train, digits = 5)
        RhoTest[idx] <- round(rho.test, digits = 5)
        DeltaCor[idx] <- abs(rho.train - rho.test)

        if (idx%%10 == 0) {
            save(P1P2, RhoTrain, RhoTest, DeltaCor, idx, file = paste0(subD, "temp.Rdata"))
        }

    }

    DeltaCor.all <- cbind(P1P2, RhoTrain, RhoTest, DeltaCor)
    colnames(DeltaCor.all) <- c("l1", "l2", "Training CC", "Test CC", "CC Pred. Error")
    write.csv(DeltaCor.all, file = paste0(subD, "SmCCA/SCCA_", subSamp, "_allDeltaCor.csv"))

    system(paste0("rm ", subD, "temp.Rdata"))

    return(CVidx)

})


# Close cluster
stopCluster(cl)
